# Supplementary material for: Dissecting the causal role of immunophenotypes in brain meningioma risk: A Mendelian randomization study
Source: Medicine (Baltimore). 2025 May 30;104(22):e42678. doi: 10.1097/MD.0000000000042678 (PMC12129537; doi:10.1097/MD.0000000000042678)
Supplement: Supplementary file 1 [file medi-104-e42678-s001.xlsx]

## Sheet: Sheet1
List of Secondary Public GWAS Data Used in This Study
OUTCOME: Brain Meningioma
Kurki MI, Karjalainen J, Palta P, et al. FinnGen provides genetic insights from a well-phenotyped isolated population. Nature. Jan 2023
phenotype	num	path_https
Brain meningioma (controls excluding all cancers)	1316 cases (313392 controls)	https://storage.googleapis.com/finngen-public-data-r10/summary_stats/finngen_R10_C3_MENINGIOMA_EXALLC.gz
EXPOSURE : IMMUNE CELLS
Orrù V, Steri M, Sidore C, et al. Complex genetic signatures in immune cells underlie autoimmunity and inform therapy. Nat Genet. Oct 2020
phenotype	num	path_https
CCR7 on naive CD8+ T cell	2910 European	http://ftp.ebi.ac.uk/pub/databases/gwas/summary_statistics/GCST90001001-GCST90002000/GCST90001908
CD45 on CD14+ monocyte	3112 European	http://ftp.ebi.ac.uk/pub/databases/gwas/summary_statistics/GCST90001001-GCST90002000/GCST90001909
CD45 on B cell	3112 European	http://ftp.ebi.ac.uk/pub/databases/gwas/summary_statistics/GCST90001001-GCST90002000/GCST90001910
CD45 on Natural Killer	3113 European	http://ftp.ebi.ac.uk/pub/databases/gwas/summary_statistics/GCST90001001-GCST90002000/GCST90001911
CD45 on HLA DR+ Natural Killer	2971 European	http://ftp.ebi.ac.uk/pub/databases/gwas/summary_statistics/GCST90001001-GCST90002000/GCST90001912
CD45 on granulocyte	3112 European	http://ftp.ebi.ac.uk/pub/databases/gwas/summary_statistics/GCST90001001-GCST90002000/GCST90001913
CD45 on lymphocyte	3113 European	http://ftp.ebi.ac.uk/pub/databases/gwas/summary_statistics/GCST90001001-GCST90002000/GCST90001914
CD45 on T cell	3113 European	http://ftp.ebi.ac.uk/pub/databases/gwas/summary_statistics/GCST90001001-GCST90002000/GCST90001915
CD45 on CD4+ T cell	3113 European	http://ftp.ebi.ac.uk/pub/databases/gwas/summary_statistics/GCST90001001-GCST90002000/GCST90001916
CD45 on CD8+ T cell	3113 European	http://ftp.ebi.ac.uk/pub/databases/gwas/summary_statistics/GCST90001001-GCST90002000/GCST90001917
CD45 on HLA DR+ T cell	3060 European	http://ftp.ebi.ac.uk/pub/databases/gwas/summary_statistics/GCST90001001-GCST90002000/GCST90001918
CD45 on Natural Killer T	3113 European	http://ftp.ebi.ac.uk/pub/databases/gwas/summary_statistics/GCST90001001-GCST90002000/GCST90001919
CD45 on HLA DR+ CD4+ T cell	3060 European	http://ftp.ebi.ac.uk/pub/databases/gwas/summary_statistics/GCST90001001-GCST90002000/GCST90001920
CD45 on HLA DR+ CD8+ T cell	3060 European	http://ftp.ebi.ac.uk/pub/databases/gwas/summary_statistics/GCST90001001-GCST90002000/GCST90001921
CD127 on T cell	2920 European	http://ftp.ebi.ac.uk/pub/databases/gwas/summary_statistics/GCST90001001-GCST90002000/GCST90001922
CD127 on CD45RA- CD4 not regulatory T cell	2920 European	http://ftp.ebi.ac.uk/pub/databases/gwas/summary_statistics/GCST90001001-GCST90002000/GCST90001923
CD127 on CD28+ CD4+ T cell	2920 European	http://ftp.ebi.ac.uk/pub/databases/gwas/summary_statistics/GCST90001001-GCST90002000/GCST90001924
CD127 on CD28+ CD4-CD8- T cell	2918 European	http://ftp.ebi.ac.uk/pub/databases/gwas/summary_statistics/GCST90001001-GCST90002000/GCST90001925
CD127 on granulocyte	2920 European	http://ftp.ebi.ac.uk/pub/databases/gwas/summary_statistics/GCST90001001-GCST90002000/GCST90001926
CD127 on CD8+ T cell	2920 European	http://ftp.ebi.ac.uk/pub/databases/gwas/summary_statistics/GCST90001001-GCST90002000/GCST90001927
CD127 on CD28+ CD45RA- CD8+ T cell	2920 European	http://ftp.ebi.ac.uk/pub/databases/gwas/summary_statistics/GCST90001001-GCST90002000/GCST90001928
CD127 on CD28+ CD45RA+ CD8+ T cell	2920 European	http://ftp.ebi.ac.uk/pub/databases/gwas/summary_statistics/GCST90001001-GCST90002000/GCST90001929
CD127 on CD28- CD8+ T cell	2920 European	http://ftp.ebi.ac.uk/pub/databases/gwas/summary_statistics/GCST90001001-GCST90002000/GCST90001930
CD127 on CD4+ T cell	2920 European	http://ftp.ebi.ac.uk/pub/databases/gwas/summary_statistics/GCST90001001-GCST90002000/GCST90001931
CD127 on CD45RA+ CD4+ T cell	2920 European	http://ftp.ebi.ac.uk/pub/databases/gwas/summary_statistics/GCST90001001-GCST90002000/GCST90001932
CD25 on CD45RA- CD4 not regulatory T cell	3435 European	http://ftp.ebi.ac.uk/pub/databases/gwas/summary_statistics/GCST90001001-GCST90002000/GCST90001933
CD25 on CD45RA+ CD4 not regulatory T cell	3435 European	http://ftp.ebi.ac.uk/pub/databases/gwas/summary_statistics/GCST90001001-GCST90002000/GCST90001934
CD25 on CD39+ CD4 regulatory T cell	3434 European	http://ftp.ebi.ac.uk/pub/databases/gwas/summary_statistics/GCST90001001-GCST90002000/GCST90001935
CD25 on CD4 regulatory T cell	3435 European	http://ftp.ebi.ac.uk/pub/databases/gwas/summary_statistics/GCST90001001-GCST90002000/GCST90001936
CD25 on resting CD4 regulatory T cell	3434 European	http://ftp.ebi.ac.uk/pub/databases/gwas/summary_statistics/GCST90001001-GCST90002000/GCST90001937
CD25 on CD39+ resting CD4 regulatory T cell	3118 European	http://ftp.ebi.ac.uk/pub/databases/gwas/summary_statistics/GCST90001001-GCST90002000/GCST90001938
CD25 on activated CD4 regulatory T cell	3435 European	http://ftp.ebi.ac.uk/pub/databases/gwas/summary_statistics/GCST90001001-GCST90002000/GCST90001939
CD25 on CD39+ activated CD4 regulatory T cell	3435 European	http://ftp.ebi.ac.uk/pub/databases/gwas/summary_statistics/GCST90001001-GCST90002000/GCST90001940
CD25 on secreting CD4 regulatory T cell	3435 European	http://ftp.ebi.ac.uk/pub/databases/gwas/summary_statistics/GCST90001001-GCST90002000/GCST90001941
CD25 on CD39+ secreting CD4 regulatory T cell	3435 European	http://ftp.ebi.ac.uk/pub/databases/gwas/summary_statistics/GCST90001001-GCST90002000/GCST90001942
CD25 on activated & secreting CD4 regulatory T cell	3435 European	http://ftp.ebi.ac.uk/pub/databases/gwas/summary_statistics/GCST90001001-GCST90002000/GCST90001943
CD123 on plasmacytoid Dendritic Cell	2872 European	http://ftp.ebi.ac.uk/pub/databases/gwas/summary_statistics/GCST90001001-GCST90002000/GCST90001944
CD123 on CD62L+ plasmacytoid Dendritic Cell	2872 European	http://ftp.ebi.ac.uk/pub/databases/gwas/summary_statistics/GCST90001001-GCST90002000/GCST90001945
CD33 on CD14+ monocyte	1634 European	http://ftp.ebi.ac.uk/pub/databases/gwas/summary_statistics/GCST90001001-GCST90002000/GCST90001946
CD33 on CD33+ HLA DR+ CD14dim	1577 European	http://ftp.ebi.ac.uk/pub/databases/gwas/summary_statistics/GCST90001001-GCST90002000/GCST90001947
CD33 on CD33dim HLA DR+ CD11b+	1633 European	http://ftp.ebi.ac.uk/pub/databases/gwas/summary_statistics/GCST90001001-GCST90002000/GCST90001948
CD33 on CD33dim HLA DR+ CD11b-	1634 European	http://ftp.ebi.ac.uk/pub/databases/gwas/summary_statistics/GCST90001001-GCST90002000/GCST90001949
CD33 on Granulocytic Myeloid-Derived Suppressor Cells	1244 European	http://ftp.ebi.ac.uk/pub/databases/gwas/summary_statistics/GCST90001001-GCST90002000/GCST90001950
CD33 on CD66b++ myeloid cell	1464 European	http://ftp.ebi.ac.uk/pub/databases/gwas/summary_statistics/GCST90001001-GCST90002000/GCST90001951
CD33 on Monocytic Myeloid-Derived Suppressor Cells	1569 European	http://ftp.ebi.ac.uk/pub/databases/gwas/summary_statistics/GCST90001001-GCST90002000/GCST90001952
CD33 on CD33dim HLA DR-	1558 European	http://ftp.ebi.ac.uk/pub/databases/gwas/summary_statistics/GCST90001001-GCST90002000/GCST90001953
CD33 on basophil	1555 European	http://ftp.ebi.ac.uk/pub/databases/gwas/summary_statistics/GCST90001001-GCST90002000/GCST90001954
CD33 on Immature Myeloid-Derived Suppressor Cells	1554 European	http://ftp.ebi.ac.uk/pub/databases/gwas/summary_statistics/GCST90001001-GCST90002000/GCST90001955
CD33 on CD33+ HLA DR+	1579 European	http://ftp.ebi.ac.uk/pub/databases/gwas/summary_statistics/GCST90001001-GCST90002000/GCST90001956
CD33 on CD33+ HLA DR+ CD14-	1578 European	http://ftp.ebi.ac.uk/pub/databases/gwas/summary_statistics/GCST90001001-GCST90002000/GCST90001957
CD38 on transitional B cell	3657 European	http://ftp.ebi.ac.uk/pub/databases/gwas/summary_statistics/GCST90001001-GCST90002000/GCST90001819
IgD on IgD+ CD24+ B cell	3656 European	http://ftp.ebi.ac.uk/pub/databases/gwas/summary_statistics/GCST90001001-GCST90002000/GCST90001820
IgD on IgD+ CD24- B cell	3656 European	http://ftp.ebi.ac.uk/pub/databases/gwas/summary_statistics/GCST90001001-GCST90002000/GCST90001821
IgD on IgD+ CD38- B cell	3642 European	http://ftp.ebi.ac.uk/pub/databases/gwas/summary_statistics/GCST90001001-GCST90002000/GCST90001822
IgD on IgD+ CD38- unswitched memory B cell	1834 European	http://ftp.ebi.ac.uk/pub/databases/gwas/summary_statistics/GCST90001001-GCST90002000/GCST90001823
IgD on IgD+ CD38+ B cell	3656 European	http://ftp.ebi.ac.uk/pub/databases/gwas/summary_statistics/GCST90001001-GCST90002000/GCST90001824
IgD on IgD+ CD38dim B cell	3656 European	http://ftp.ebi.ac.uk/pub/databases/gwas/summary_statistics/GCST90001001-GCST90002000/GCST90001825
IgD on unswitched memory B cell	3636 European	http://ftp.ebi.ac.uk/pub/databases/gwas/summary_statistics/GCST90001001-GCST90002000/GCST90001826
IgD on IgD+ B cell	3657 European	http://ftp.ebi.ac.uk/pub/databases/gwas/summary_statistics/GCST90001001-GCST90002000/GCST90001827
IgD on transitional B cell	3657 European	http://ftp.ebi.ac.uk/pub/databases/gwas/summary_statistics/GCST90001001-GCST90002000/GCST90001828
BAFF-R on B cell	3660 European	http://ftp.ebi.ac.uk/pub/databases/gwas/summary_statistics/GCST90001001-GCST90002000/GCST90001829
BAFF-R on CD20- B cell	3648 European	http://ftp.ebi.ac.uk/pub/databases/gwas/summary_statistics/GCST90001001-GCST90002000/GCST90001830
CD62L on CD62L+ myeloid Dendritic Cell	2872 European	http://ftp.ebi.ac.uk/pub/databases/gwas/summary_statistics/GCST90001001-GCST90002000/GCST90001831
CD62L on CD62L+ plasmacytoid Dendritic Cell	2872 European	http://ftp.ebi.ac.uk/pub/databases/gwas/summary_statistics/GCST90001001-GCST90002000/GCST90001832
CD62L on CD62L+ Dendritic Cell	2871 European	http://ftp.ebi.ac.uk/pub/databases/gwas/summary_statistics/GCST90001001-GCST90002000/GCST90001833
CD62L on monocyte	2848 European	http://ftp.ebi.ac.uk/pub/databases/gwas/summary_statistics/GCST90001001-GCST90002000/GCST90001834
CD62L on granulocyte	2849 European	http://ftp.ebi.ac.uk/pub/databases/gwas/summary_statistics/GCST90001001-GCST90002000/GCST90001835
CD66b on CD66b++ myeloid cell	1465 European	http://ftp.ebi.ac.uk/pub/databases/gwas/summary_statistics/GCST90001001-GCST90002000/GCST90001836
CD66b on Granulocytic Myeloid-Derived Suppressor Cells	1244 European	http://ftp.ebi.ac.uk/pub/databases/gwas/summary_statistics/GCST90001001-GCST90002000/GCST90001837
CD3 on naive CD8+ T cell	2910 European	http://ftp.ebi.ac.uk/pub/databases/gwas/summary_statistics/GCST90001001-GCST90002000/GCST90001838
CD3 on Effector Memory CD8+ T cell	2912 European	http://ftp.ebi.ac.uk/pub/databases/gwas/summary_statistics/GCST90001001-GCST90002000/GCST90001839
CD3 on Terminally Differentiated CD8+ T cell	2911 European	http://ftp.ebi.ac.uk/pub/databases/gwas/summary_statistics/GCST90001001-GCST90002000/GCST90001840
CD3 on Central Memory CD4+ T cell	2912 European	http://ftp.ebi.ac.uk/pub/databases/gwas/summary_statistics/GCST90001001-GCST90002000/GCST90001841
CD3 on Naive CD4+ T cell	2910 European	http://ftp.ebi.ac.uk/pub/databases/gwas/summary_statistics/GCST90001001-GCST90002000/GCST90001842
CD3 on Effector Memory CD4+ T cell	2912 European	http://ftp.ebi.ac.uk/pub/databases/gwas/summary_statistics/GCST90001001-GCST90002000/GCST90001843
CD20 on CD20- CD38- B cell	3606 European	http://ftp.ebi.ac.uk/pub/databases/gwas/summary_statistics/GCST90001001-GCST90002000/GCST90001744
CD20 on CD24+ CD27+ B cell	3657 European	http://ftp.ebi.ac.uk/pub/databases/gwas/summary_statistics/GCST90001001-GCST90002000/GCST90001745
CD20 on IgD+ CD24+ B cell	3657 European	http://ftp.ebi.ac.uk/pub/databases/gwas/summary_statistics/GCST90001001-GCST90002000/GCST90001746
CD20 on IgD+ CD24- B cell	3657 European	http://ftp.ebi.ac.uk/pub/databases/gwas/summary_statistics/GCST90001001-GCST90002000/GCST90001747
CD20 on IgD+ CD38- B cell	3645 European	http://ftp.ebi.ac.uk/pub/databases/gwas/summary_statistics/GCST90001001-GCST90002000/GCST90001748
CD20 on IgD+ CD38- naive B cell	1834 European	http://ftp.ebi.ac.uk/pub/databases/gwas/summary_statistics/GCST90001001-GCST90002000/GCST90001749
CD20 on IgD+ CD38- unswitched memory B cell	1836 European	http://ftp.ebi.ac.uk/pub/databases/gwas/summary_statistics/GCST90001001-GCST90002000/GCST90001750
CD20 on IgD+ CD38+ B cell	3657 European	http://ftp.ebi.ac.uk/pub/databases/gwas/summary_statistics/GCST90001001-GCST90002000/GCST90001751
CD20 on IgD+ CD38dim B cell	3657 European	http://ftp.ebi.ac.uk/pub/databases/gwas/summary_statistics/GCST90001001-GCST90002000/GCST90001752
CD20 on IgD- CD24- B cell	3657 European	http://ftp.ebi.ac.uk/pub/databases/gwas/summary_statistics/GCST90001001-GCST90002000/GCST90001753
CD20 on IgD- CD27- B cell	3657 European	http://ftp.ebi.ac.uk/pub/databases/gwas/summary_statistics/GCST90001001-GCST90002000/GCST90001754
CD20 on IgD- CD38- B cell	3657 European	http://ftp.ebi.ac.uk/pub/databases/gwas/summary_statistics/GCST90001001-GCST90002000/GCST90001755
CD20 on IgD- CD38+ B cell	3659 European	http://ftp.ebi.ac.uk/pub/databases/gwas/summary_statistics/GCST90001001-GCST90002000/GCST90001756
CD20 on IgD- CD38dim B cell	3657 European	http://ftp.ebi.ac.uk/pub/databases/gwas/summary_statistics/GCST90001001-GCST90002000/GCST90001757
CD20 on memory B cell	3657 European	http://ftp.ebi.ac.uk/pub/databases/gwas/summary_statistics/GCST90001001-GCST90002000/GCST90001758
CD20 on naive-mature B cell	3657 European	http://ftp.ebi.ac.uk/pub/databases/gwas/summary_statistics/GCST90001001-GCST90002000/GCST90001759
CD20 on unswitched memory B cell	3657 European	http://ftp.ebi.ac.uk/pub/databases/gwas/summary_statistics/GCST90001001-GCST90002000/GCST90001760
CD20 on switched memory B cell	3657 European	http://ftp.ebi.ac.uk/pub/databases/gwas/summary_statistics/GCST90001001-GCST90002000/GCST90001761
CD20 on IgD+ B cell	3658 European	http://ftp.ebi.ac.uk/pub/databases/gwas/summary_statistics/GCST90001001-GCST90002000/GCST90001762
CD20 on transitional B cell	3657 European	http://ftp.ebi.ac.uk/pub/databases/gwas/summary_statistics/GCST90001001-GCST90002000/GCST90001763
CD24 on CD24+ CD27+ B cell	3654 European	http://ftp.ebi.ac.uk/pub/databases/gwas/summary_statistics/GCST90001001-GCST90002000/GCST90001764
CD24 on IgD+ CD24+ B cell	3655 European	http://ftp.ebi.ac.uk/pub/databases/gwas/summary_statistics/GCST90001001-GCST90002000/GCST90001765
CD24 on IgD+ CD38- B cell	3638 European	http://ftp.ebi.ac.uk/pub/databases/gwas/summary_statistics/GCST90001001-GCST90002000/GCST90001766
CD24 on IgD+ CD38- unswitched memory B cell	1832 European	http://ftp.ebi.ac.uk/pub/databases/gwas/summary_statistics/GCST90001001-GCST90002000/GCST90001767
CD24 on IgD+ CD38+ B cell	3655 European	http://ftp.ebi.ac.uk/pub/databases/gwas/summary_statistics/GCST90001001-GCST90002000/GCST90001768
CD25 on IgD+ B cell	3658 European	http://ftp.ebi.ac.uk/pub/databases/gwas/summary_statistics/GCST90001001-GCST90002000/GCST90001794
CD25 on transitional B cell	3657 European	http://ftp.ebi.ac.uk/pub/databases/gwas/summary_statistics/GCST90001001-GCST90002000/GCST90001795
CD27 on CD20- B cell	3634 European	http://ftp.ebi.ac.uk/pub/databases/gwas/summary_statistics/GCST90001001-GCST90002000/GCST90001796
CD27 on CD20- CD38- B cell	3592 European	http://ftp.ebi.ac.uk/pub/databases/gwas/summary_statistics/GCST90001001-GCST90002000/GCST90001797
CD27 on CD24+ CD27+ B cell	3657 European	http://ftp.ebi.ac.uk/pub/databases/gwas/summary_statistics/GCST90001001-GCST90002000/GCST90001798
CD27 on T cell	1838 European	http://ftp.ebi.ac.uk/pub/databases/gwas/summary_statistics/GCST90001001-GCST90002000/GCST90001799
CD27 on IgD+ CD24+ B cell	3656 European	http://ftp.ebi.ac.uk/pub/databases/gwas/summary_statistics/GCST90001001-GCST90002000/GCST90001800
CD27 on IgD+ CD38- unswitched memory B cell	1836 European	http://ftp.ebi.ac.uk/pub/databases/gwas/summary_statistics/GCST90001001-GCST90002000/GCST90001801
CD27 on IgD- CD38- B cell	3657 European	http://ftp.ebi.ac.uk/pub/databases/gwas/summary_statistics/GCST90001001-GCST90002000/GCST90001802
CD27 on IgD- CD38+ B cell	3642 European	http://ftp.ebi.ac.uk/pub/databases/gwas/summary_statistics/GCST90001001-GCST90002000/GCST90001803
CD27 on IgD- CD38dim B cell	3657 European	http://ftp.ebi.ac.uk/pub/databases/gwas/summary_statistics/GCST90001001-GCST90002000/GCST90001804
CD27 on memory B cell	3657 European	http://ftp.ebi.ac.uk/pub/databases/gwas/summary_statistics/GCST90001001-GCST90002000/GCST90001805
CD27 on unswitched memory B cell	3656 European	http://ftp.ebi.ac.uk/pub/databases/gwas/summary_statistics/GCST90001001-GCST90002000/GCST90001806
CD27 on Plasma Blast-Plasma Cell	3651 European	http://ftp.ebi.ac.uk/pub/databases/gwas/summary_statistics/GCST90001001-GCST90002000/GCST90001807
CD27 on switched memory B cell	3657 European	http://ftp.ebi.ac.uk/pub/databases/gwas/summary_statistics/GCST90001001-GCST90002000/GCST90001808
CD38 on CD20- B cell	3630 European	http://ftp.ebi.ac.uk/pub/databases/gwas/summary_statistics/GCST90001001-GCST90002000/GCST90001809
CD38 on CD3- CD19-	1834 European	http://ftp.ebi.ac.uk/pub/databases/gwas/summary_statistics/GCST90001001-GCST90002000/GCST90001810
CD38 on IgD+ CD24- B cell	3656 European	http://ftp.ebi.ac.uk/pub/databases/gwas/summary_statistics/GCST90001001-GCST90002000/GCST90001811
CD38 on IgD+ CD38+ B cell	3652 European	http://ftp.ebi.ac.uk/pub/databases/gwas/summary_statistics/GCST90001001-GCST90002000/GCST90001812
CD38 on IgD+ CD38dim B cell	3654 European	http://ftp.ebi.ac.uk/pub/databases/gwas/summary_statistics/GCST90001001-GCST90002000/GCST90001813
CD38 on IgD- CD38+ B cell	3644 European	http://ftp.ebi.ac.uk/pub/databases/gwas/summary_statistics/GCST90001001-GCST90002000/GCST90001814
CD38 on IgD- CD38dim B cell	3657 European	http://ftp.ebi.ac.uk/pub/databases/gwas/summary_statistics/GCST90001001-GCST90002000/GCST90001815
CD38 on naive-mature B cell	3656 European	http://ftp.ebi.ac.uk/pub/databases/gwas/summary_statistics/GCST90001001-GCST90002000/GCST90001816
CD38 on Plasma Blast-Plasma Cell	3655 European	http://ftp.ebi.ac.uk/pub/databases/gwas/summary_statistics/GCST90001001-GCST90002000/GCST90001817
CD38 on IgD+ B cell	3658 European	http://ftp.ebi.ac.uk/pub/databases/gwas/summary_statistics/GCST90001001-GCST90002000/GCST90001818
CD24 on IgD- CD38- B cell	3648 European	http://ftp.ebi.ac.uk/pub/databases/gwas/summary_statistics/GCST90001001-GCST90002000/GCST90001769
CD24 on IgD- CD38dim B cell	3649 European	http://ftp.ebi.ac.uk/pub/databases/gwas/summary_statistics/GCST90001001-GCST90002000/GCST90001770
CD24 on memory B cell	3653 European	http://ftp.ebi.ac.uk/pub/databases/gwas/summary_statistics/GCST90001001-GCST90002000/GCST90001771
CD24 on unswitched memory B cell	3655 European	http://ftp.ebi.ac.uk/pub/databases/gwas/summary_statistics/GCST90001001-GCST90002000/GCST90001772
CD24 on switched memory B cell	3652 European	http://ftp.ebi.ac.uk/pub/databases/gwas/summary_statistics/GCST90001001-GCST90002000/GCST90001773
CD24 on transitional B cell	3656 European	http://ftp.ebi.ac.uk/pub/databases/gwas/summary_statistics/GCST90001001-GCST90002000/GCST90001774
CD25 on B cell	3660 European	http://ftp.ebi.ac.uk/pub/databases/gwas/summary_statistics/GCST90001001-GCST90002000/GCST90001775
CD25 on CD20- CD38- B cell	3505 European	http://ftp.ebi.ac.uk/pub/databases/gwas/summary_statistics/GCST90001001-GCST90002000/GCST90001776
CD25 on CD24+ CD27+ B cell	3657 European	http://ftp.ebi.ac.uk/pub/databases/gwas/summary_statistics/GCST90001001-GCST90002000/GCST90001777
CD25 on IgD+ CD24+ B cell	3657 European	http://ftp.ebi.ac.uk/pub/databases/gwas/summary_statistics/GCST90001001-GCST90002000/GCST90001778
CD25 on IgD+ CD24- B cell	3657 European	http://ftp.ebi.ac.uk/pub/databases/gwas/summary_statistics/GCST90001001-GCST90002000/GCST90001779
CD25 on IgD+ CD38- B cell	3642 European	http://ftp.ebi.ac.uk/pub/databases/gwas/summary_statistics/GCST90001001-GCST90002000/GCST90001780
CD25 on IgD+ CD38- naive B cell	1835 European	http://ftp.ebi.ac.uk/pub/databases/gwas/summary_statistics/GCST90001001-GCST90002000/GCST90001781
CD25 on IgD+ CD38- unswitched memory B cell	1837 European	http://ftp.ebi.ac.uk/pub/databases/gwas/summary_statistics/GCST90001001-GCST90002000/GCST90001782
CD25 on IgD+ CD38+ B cell	3656 European	http://ftp.ebi.ac.uk/pub/databases/gwas/summary_statistics/GCST90001001-GCST90002000/GCST90001783
CD25 on IgD+ CD38dim B cell	3657 European	http://ftp.ebi.ac.uk/pub/databases/gwas/summary_statistics/GCST90001001-GCST90002000/GCST90001784
CD25 on IgD- CD24- B cell	3649 European	http://ftp.ebi.ac.uk/pub/databases/gwas/summary_statistics/GCST90001001-GCST90002000/GCST90001785
CD25 on IgD- CD27- B cell	3651 European	http://ftp.ebi.ac.uk/pub/databases/gwas/summary_statistics/GCST90001001-GCST90002000/GCST90001786
CD25 on IgD- CD38- B cell	3657 European	http://ftp.ebi.ac.uk/pub/databases/gwas/summary_statistics/GCST90001001-GCST90002000/GCST90001787
CD25 on IgD- CD38+ B cell	3656 European	http://ftp.ebi.ac.uk/pub/databases/gwas/summary_statistics/GCST90001001-GCST90002000/GCST90001788
CD25 on IgD- CD38dim B cell	3657 European	http://ftp.ebi.ac.uk/pub/databases/gwas/summary_statistics/GCST90001001-GCST90002000/GCST90001789
CD25 on memory B cell	3657 European	http://ftp.ebi.ac.uk/pub/databases/gwas/summary_statistics/GCST90001001-GCST90002000/GCST90001790
CD25 on naive-mature B cell	3657 European	http://ftp.ebi.ac.uk/pub/databases/gwas/summary_statistics/GCST90001001-GCST90002000/GCST90001791
CD25 on unswitched memory B cell	3657 European	http://ftp.ebi.ac.uk/pub/databases/gwas/summary_statistics/GCST90001001-GCST90002000/GCST90001792
CD25 on switched memory B cell	3657 European	http://ftp.ebi.ac.uk/pub/databases/gwas/summary_statistics/GCST90001001-GCST90002000/GCST90001793
CD4+ CD8dim T cell %leukocyte	3668 European	http://ftp.ebi.ac.uk/pub/databases/gwas/summary_statistics/GCST90001001-GCST90002000/GCST90001611
CD8dim T cell %leukocyte	3668 European	http://ftp.ebi.ac.uk/pub/databases/gwas/summary_statistics/GCST90001001-GCST90002000/GCST90001612
CD4-CD8- T cell %leukocyte	3668 European	http://ftp.ebi.ac.uk/pub/databases/gwas/summary_statistics/GCST90001001-GCST90002000/GCST90001613
CD8+ and CD8dim T cell %leukocyte	3668 European	http://ftp.ebi.ac.uk/pub/databases/gwas/summary_statistics/GCST90001001-GCST90002000/GCST90001614
TCRgd T cell Absolute Count	3650 European	http://ftp.ebi.ac.uk/pub/databases/gwas/summary_statistics/GCST90001001-GCST90002000/GCST90001615
TCRgd T cell %T cell	3666 European	http://ftp.ebi.ac.uk/pub/databases/gwas/summary_statistics/GCST90001001-GCST90002000/GCST90001616
TCRgd T cell %lymphocyte	3666 European	http://ftp.ebi.ac.uk/pub/databases/gwas/summary_statistics/GCST90001001-GCST90002000/GCST90001617
HLA DR+ T cell Absolute Count	3580 European	http://ftp.ebi.ac.uk/pub/databases/gwas/summary_statistics/GCST90001001-GCST90002000/GCST90001618
HLA DR+ T cell%T cell	3596 European	http://ftp.ebi.ac.uk/pub/databases/gwas/summary_statistics/GCST90001001-GCST90002000/GCST90001619
HLA DR+ T cell%lymphocyte	3596 European	http://ftp.ebi.ac.uk/pub/databases/gwas/summary_statistics/GCST90001001-GCST90002000/GCST90001620
Natural Killer T Absolute Count	3653 European	http://ftp.ebi.ac.uk/pub/databases/gwas/summary_statistics/GCST90001001-GCST90002000/GCST90001621
Natural Killer T %T cell	3669 European	http://ftp.ebi.ac.uk/pub/databases/gwas/summary_statistics/GCST90001001-GCST90002000/GCST90001622
Natural Killer T %lymphocyte	3669 European	http://ftp.ebi.ac.uk/pub/databases/gwas/summary_statistics/GCST90001001-GCST90002000/GCST90001623
HLA DR+ CD4+ T cell Absolute Count	3579 European	http://ftp.ebi.ac.uk/pub/databases/gwas/summary_statistics/GCST90001001-GCST90002000/GCST90001624
HLA DR+ CD4+ T cell %T cell	3595 European	http://ftp.ebi.ac.uk/pub/databases/gwas/summary_statistics/GCST90001001-GCST90002000/GCST90001625
HLA DR+ CD4+ T cell %lymphocyte	3595 European	http://ftp.ebi.ac.uk/pub/databases/gwas/summary_statistics/GCST90001001-GCST90002000/GCST90001626
HLA DR+ CD8+ T cell Absolute Count	3579 European	http://ftp.ebi.ac.uk/pub/databases/gwas/summary_statistics/GCST90001001-GCST90002000/GCST90001627
HLA DR+ CD8+ T cell %T cell	3595 European	http://ftp.ebi.ac.uk/pub/databases/gwas/summary_statistics/GCST90001001-GCST90002000/GCST90001628
HLA DR+ CD8+ T cell %lymphocyte	3595 European	http://ftp.ebi.ac.uk/pub/databases/gwas/summary_statistics/GCST90001001-GCST90002000/GCST90001629
CD8+ Natural Killer T Absolute Count	3652 European	http://ftp.ebi.ac.uk/pub/databases/gwas/summary_statistics/GCST90001001-GCST90002000/GCST90001630
CD8+ Natural Killer T %T cell	3668 European	http://ftp.ebi.ac.uk/pub/databases/gwas/summary_statistics/GCST90001001-GCST90002000/GCST90001631
CD8+ Natural Killer T %lymphocyte	3668 European	http://ftp.ebi.ac.uk/pub/databases/gwas/summary_statistics/GCST90001001-GCST90002000/GCST90001632
CD8dim Natural Killer T Absolute Count	3652 European	http://ftp.ebi.ac.uk/pub/databases/gwas/summary_statistics/GCST90001001-GCST90002000/GCST90001633
CD8dim Natural Killer T %T cell	3668 European	http://ftp.ebi.ac.uk/pub/databases/gwas/summary_statistics/GCST90001001-GCST90002000/GCST90001634
CD8dim Natural Killer T %lymphocyte	3668 European	http://ftp.ebi.ac.uk/pub/databases/gwas/summary_statistics/GCST90001001-GCST90002000/GCST90001635
CD4-CD8- Natural Killer T Absolute Count	3652 European	http://ftp.ebi.ac.uk/pub/databases/gwas/summary_statistics/GCST90001001-GCST90002000/GCST90001636
CD4-CD8- Natural Killer T %T cell	3668 European	http://ftp.ebi.ac.uk/pub/databases/gwas/summary_statistics/GCST90001001-GCST90002000/GCST90001637
CD4-CD8- Natural Killer T %lymphocyte	3668 European	http://ftp.ebi.ac.uk/pub/databases/gwas/summary_statistics/GCST90001001-GCST90002000/GCST90001638
CD3- lymphocyte Absolute Count	3653 European	http://ftp.ebi.ac.uk/pub/databases/gwas/summary_statistics/GCST90001001-GCST90002000/GCST90001639
CD3- lymphocyte %lymphocyte	3669 European	http://ftp.ebi.ac.uk/pub/databases/gwas/summary_statistics/GCST90001001-GCST90002000/GCST90001640
CD3- lymphocyte %leukocyte	3669 European	http://ftp.ebi.ac.uk/pub/databases/gwas/summary_statistics/GCST90001001-GCST90002000/GCST90001641
B cell Absolute Count	3653 European	http://ftp.ebi.ac.uk/pub/databases/gwas/summary_statistics/GCST90001001-GCST90002000/GCST90001642
B cell %CD3- lymphocyte	3669 European	http://ftp.ebi.ac.uk/pub/databases/gwas/summary_statistics/GCST90001001-GCST90002000/GCST90001643
B cell %lymphocyte	3669 European	http://ftp.ebi.ac.uk/pub/databases/gwas/summary_statistics/GCST90001001-GCST90002000/GCST90001644
Natural Killer Absolute Count	3653 European	http://ftp.ebi.ac.uk/pub/databases/gwas/summary_statistics/GCST90001001-GCST90002000/GCST90001645
Natural Killer %CD3- lymphocyte	3669 European	http://ftp.ebi.ac.uk/pub/databases/gwas/summary_statistics/GCST90001001-GCST90002000/GCST90001646
Natural Killer %lymphocyte	3669 European	http://ftp.ebi.ac.uk/pub/databases/gwas/summary_statistics/GCST90001001-GCST90002000/GCST90001647
HLA DR+ Natural Killer Absolute Count	3580 European	http://ftp.ebi.ac.uk/pub/databases/gwas/summary_statistics/GCST90001001-GCST90002000/GCST90001648
HLA DR+ Natural Killer %Natural Killer	3596 European	http://ftp.ebi.ac.uk/pub/databases/gwas/summary_statistics/GCST90001001-GCST90002000/GCST90001649
HLA DR+ Natural Killer %CD3- lymphocyte	3596 European	http://ftp.ebi.ac.uk/pub/databases/gwas/summary_statistics/GCST90001001-GCST90002000/GCST90001650
Granulocyte Absolute Count	3653 European	http://ftp.ebi.ac.uk/pub/databases/gwas/summary_statistics/GCST90001001-GCST90002000/GCST90001651
Granulocyte %leukocyte	3669 European	http://ftp.ebi.ac.uk/pub/databases/gwas/summary_statistics/GCST90001001-GCST90002000/GCST90001652
IgD+ B cell %B cell	3658 European	http://ftp.ebi.ac.uk/pub/databases/gwas/summary_statistics/GCST90001001-GCST90002000/GCST90001391
IgD+ CD38+ B cell Absolute Count	3656 European	http://ftp.ebi.ac.uk/pub/databases/gwas/summary_statistics/GCST90001001-GCST90002000/GCST90001392
IgD+ CD38dim B cell %B cell	3657 European	http://ftp.ebi.ac.uk/pub/databases/gwas/summary_statistics/GCST90001001-GCST90002000/GCST90001393
IgD+ CD38dim B cell Absolute Count	3656 European	http://ftp.ebi.ac.uk/pub/databases/gwas/summary_statistics/GCST90001001-GCST90002000/GCST90001394
IgD+ CD38- B cell %B cell	3657 European	http://ftp.ebi.ac.uk/pub/databases/gwas/summary_statistics/GCST90001001-GCST90002000/GCST90001395
IgD+ CD38- B cell Absolute Count	3656 European	http://ftp.ebi.ac.uk/pub/databases/gwas/summary_statistics/GCST90001001-GCST90002000/GCST90001396
Unswitched memory B cell %B cell	3657 European	http://ftp.ebi.ac.uk/pub/databases/gwas/summary_statistics/GCST90001001-GCST90002000/GCST90001397
Unswitched memory B cell Absolute Count	3656 European	http://ftp.ebi.ac.uk/pub/databases/gwas/summary_statistics/GCST90001001-GCST90002000/GCST90001398
CD33dim HLA DR+ CD11b- Absolute Count	1858 European	http://ftp.ebi.ac.uk/pub/databases/gwas/summary_statistics/GCST90001001-GCST90002000/GCST90001527
CD33dim HLA DR- Absolute Count	1856 European	http://ftp.ebi.ac.uk/pub/databases/gwas/summary_statistics/GCST90001001-GCST90002000/GCST90001531
Basophil %CD33dim HLA DR- CD66b-	1857 European	http://ftp.ebi.ac.uk/pub/databases/gwas/summary_statistics/GCST90001001-GCST90002000/GCST90001533
BAFF-R on CD20- CD38- B cell	3592 European	http://ftp.ebi.ac.uk/pub/databases/gwas/summary_statistics/GCST90001001-GCST90002000/GCST90001701
BAFF-R on IgD+ CD24- B cell	3657 European	http://ftp.ebi.ac.uk/pub/databases/gwas/summary_statistics/GCST90001001-GCST90002000/GCST90001704
BAFF-R on IgD+ CD38- B cell	3645 European	http://ftp.ebi.ac.uk/pub/databases/gwas/summary_statistics/GCST90001001-GCST90002000/GCST90001705
BAFF-R on IgD+ CD38- unswitched memory B cell	1837 European	http://ftp.ebi.ac.uk/pub/databases/gwas/summary_statistics/GCST90001001-GCST90002000/GCST90001707
BAFF-R on IgD+ CD38dim B cell	3657 European	http://ftp.ebi.ac.uk/pub/databases/gwas/summary_statistics/GCST90001001-GCST90002000/GCST90001709
BAFF-R on IgD- CD24- B cell	3657 European	http://ftp.ebi.ac.uk/pub/databases/gwas/summary_statistics/GCST90001001-GCST90002000/GCST90001710
BAFF-R on IgD- CD27- B cell	3657 European	http://ftp.ebi.ac.uk/pub/databases/gwas/summary_statistics/GCST90001001-GCST90002000/GCST90001711
BAFF-R on IgD- CD38- B cell	3657 European	http://ftp.ebi.ac.uk/pub/databases/gwas/summary_statistics/GCST90001001-GCST90002000/GCST90001712
BAFF-R on IgD- CD38+ B cell	3659 European	http://ftp.ebi.ac.uk/pub/databases/gwas/summary_statistics/GCST90001001-GCST90002000/GCST90001713
BAFF-R on IgD- CD38dim B cell	3657 European	http://ftp.ebi.ac.uk/pub/databases/gwas/summary_statistics/GCST90001001-GCST90002000/GCST90001714
BAFF-R on memory B cell	3657 European	http://ftp.ebi.ac.uk/pub/databases/gwas/summary_statistics/GCST90001001-GCST90002000/GCST90001715
BAFF-R on naive-mature B cell	3657 European	http://ftp.ebi.ac.uk/pub/databases/gwas/summary_statistics/GCST90001001-GCST90002000/GCST90001716
BAFF-R on IgD+ B cell	3658 European	http://ftp.ebi.ac.uk/pub/databases/gwas/summary_statistics/GCST90001001-GCST90002000/GCST90001719
BAFF-R on transitional B cell	3655 European	http://ftp.ebi.ac.uk/pub/databases/gwas/summary_statistics/GCST90001001-GCST90002000/GCST90001720
CD19 on CD20- B cell	3656 European	http://ftp.ebi.ac.uk/pub/databases/gwas/summary_statistics/GCST90001001-GCST90002000/GCST90001721
CD19 on CD20- CD38- B cell	3595 European	http://ftp.ebi.ac.uk/pub/databases/gwas/summary_statistics/GCST90001001-GCST90002000/GCST90001722
CD19 on CD24+ CD27+ B cell	3656 European	http://ftp.ebi.ac.uk/pub/databases/gwas/summary_statistics/GCST90001001-GCST90002000/GCST90001723
CD19 on IgD+ CD24+ B cell	3656 European	http://ftp.ebi.ac.uk/pub/databases/gwas/summary_statistics/GCST90001001-GCST90002000/GCST90001724
CD19 on IgD+ CD24- B cell	3656 European	http://ftp.ebi.ac.uk/pub/databases/gwas/summary_statistics/GCST90001001-GCST90002000/GCST90001725
CD19 on IgD+ CD38- B cell	3645 European	http://ftp.ebi.ac.uk/pub/databases/gwas/summary_statistics/GCST90001001-GCST90002000/GCST90001726
CD19 on IgD+ CD38- naive B cell	1830 European	http://ftp.ebi.ac.uk/pub/databases/gwas/summary_statistics/GCST90001001-GCST90002000/GCST90001727
CD19 on IgD+ CD38- unswitched memory B cell	1833 European	http://ftp.ebi.ac.uk/pub/databases/gwas/summary_statistics/GCST90001001-GCST90002000/GCST90001728
CD19 on IgD+ CD38+ B cell	3657 European	http://ftp.ebi.ac.uk/pub/databases/gwas/summary_statistics/GCST90001001-GCST90002000/GCST90001729
CD19 on IgD+ CD38dim B cell	3657 European	http://ftp.ebi.ac.uk/pub/databases/gwas/summary_statistics/GCST90001001-GCST90002000/GCST90001730
CD19 on IgD- CD24- B cell	3655 European	http://ftp.ebi.ac.uk/pub/databases/gwas/summary_statistics/GCST90001001-GCST90002000/GCST90001731
CD19 on IgD- CD27- B cell	3656 European	http://ftp.ebi.ac.uk/pub/databases/gwas/summary_statistics/GCST90001001-GCST90002000/GCST90001732
CD19 on IgD- CD38- B cell	3657 European	http://ftp.ebi.ac.uk/pub/databases/gwas/summary_statistics/GCST90001001-GCST90002000/GCST90001733
CD19 on IgD- CD38+ B cell	3658 European	http://ftp.ebi.ac.uk/pub/databases/gwas/summary_statistics/GCST90001001-GCST90002000/GCST90001734
CD19 on IgD- CD38dim B cell	3657 European	http://ftp.ebi.ac.uk/pub/databases/gwas/summary_statistics/GCST90001001-GCST90002000/GCST90001735
CD19 on memory B cell	3657 European	http://ftp.ebi.ac.uk/pub/databases/gwas/summary_statistics/GCST90001001-GCST90002000/GCST90001736
CD19 on naive-mature B cell	3653 European	http://ftp.ebi.ac.uk/pub/databases/gwas/summary_statistics/GCST90001001-GCST90002000/GCST90001737
CD19 on unswitched memory B cell	3656 European	http://ftp.ebi.ac.uk/pub/databases/gwas/summary_statistics/GCST90001001-GCST90002000/GCST90001738
CD19 on Plasma Blast-Plasma Cell	3657 European	http://ftp.ebi.ac.uk/pub/databases/gwas/summary_statistics/GCST90001001-GCST90002000/GCST90001739
CD19 on switched memory B cell	3657 European	http://ftp.ebi.ac.uk/pub/databases/gwas/summary_statistics/GCST90001001-GCST90002000/GCST90001740
CD19 on IgD+ B cell	3658 European	http://ftp.ebi.ac.uk/pub/databases/gwas/summary_statistics/GCST90001001-GCST90002000/GCST90001741
CD19 on transitional B cell	3657 European	http://ftp.ebi.ac.uk/pub/databases/gwas/summary_statistics/GCST90001001-GCST90002000/GCST90001742
CD20 on B cell	3660 European	http://ftp.ebi.ac.uk/pub/databases/gwas/summary_statistics/GCST90001001-GCST90002000/GCST90001743
CD14- CD16- Absolute Count	3629 European	http://ftp.ebi.ac.uk/pub/databases/gwas/summary_statistics/GCST90001001-GCST90002000/GCST90001581
CD14+ CD16- monocyte Absolute Count	3629 European	http://ftp.ebi.ac.uk/pub/databases/gwas/summary_statistics/GCST90001001-GCST90002000/GCST90001582
Monocyte Absolute Count	3629 European	http://ftp.ebi.ac.uk/pub/databases/gwas/summary_statistics/GCST90001001-GCST90002000/GCST90001583
CD14- CD16+ monocyte %monocyte	3629 European	http://ftp.ebi.ac.uk/pub/databases/gwas/summary_statistics/GCST90001001-GCST90002000/GCST90001584
CD14+ CD16+ monocyte %monocyte	3629 European	http://ftp.ebi.ac.uk/pub/databases/gwas/summary_statistics/GCST90001001-GCST90002000/GCST90001585
CD14+ CD16- monocyte %monocyte	3629 European	http://ftp.ebi.ac.uk/pub/databases/gwas/summary_statistics/GCST90001001-GCST90002000/GCST90001586
CD16+ monocyte %monocyte	3629 European	http://ftp.ebi.ac.uk/pub/databases/gwas/summary_statistics/GCST90001001-GCST90002000/GCST90001587
Hematopoietic Stem Cell Absolute Count	1858 European	http://ftp.ebi.ac.uk/pub/databases/gwas/summary_statistics/GCST90001001-GCST90002000/GCST90001514
Immature Myeloid-Derived Suppressor Cells Absolute Count	1857 European	http://ftp.ebi.ac.uk/pub/databases/gwas/summary_statistics/GCST90001001-GCST90002000/GCST90001515
Immature Myeloid-Derived Suppressor Cells %CD33dim HLA DR- CD66b-	1857 European	http://ftp.ebi.ac.uk/pub/databases/gwas/summary_statistics/GCST90001001-GCST90002000/GCST90001516
CD33+ HLA DR+ Absolute Count	1858 European	http://ftp.ebi.ac.uk/pub/databases/gwas/summary_statistics/GCST90001001-GCST90002000/GCST90001517
CD33+ HLA DR+ CD14- Absolute Count	1858 European	http://ftp.ebi.ac.uk/pub/databases/gwas/summary_statistics/GCST90001001-GCST90002000/GCST90001518
CD33+ HLA DR+ CD14- %CD33+ HLA DR+	1858 European	http://ftp.ebi.ac.uk/pub/databases/gwas/summary_statistics/GCST90001001-GCST90002000/GCST90001519
CD33+ HLA DR+ CD14dim Absolute Count	1858 European	http://ftp.ebi.ac.uk/pub/databases/gwas/summary_statistics/GCST90001001-GCST90002000/GCST90001520
CD33+ HLA DR+ CD14dim %CD33+ HLA DR+	1858 European	http://ftp.ebi.ac.uk/pub/databases/gwas/summary_statistics/GCST90001001-GCST90002000/GCST90001521
CD33- HLA DR- Absolute Count	1858 European	http://ftp.ebi.ac.uk/pub/databases/gwas/summary_statistics/GCST90001001-GCST90002000/GCST90001522
CD33- HLA DR+ Absolute Count	1858 European	http://ftp.ebi.ac.uk/pub/databases/gwas/summary_statistics/GCST90001001-GCST90002000/GCST90001523
Granulocytic Myeloid-Derived Suppressor Cells Absolute Count	1856 European	http://ftp.ebi.ac.uk/pub/databases/gwas/summary_statistics/GCST90001001-GCST90002000/GCST90001524
CD33dim HLA DR+ CD11b+ Absolute Count	1858 European	http://ftp.ebi.ac.uk/pub/databases/gwas/summary_statistics/GCST90001001-GCST90002000/GCST90001525
CD33dim HLA DR+ CD11b+ %CD33dim HLA DR+	1858 European	http://ftp.ebi.ac.uk/pub/databases/gwas/summary_statistics/GCST90001001-GCST90002000/GCST90001526
CD33dim HLA DR+ CD11b- %CD33dim HLA DR+	1858 European	http://ftp.ebi.ac.uk/pub/databases/gwas/summary_statistics/GCST90001001-GCST90002000/GCST90001528
CD66b++ myeloid cell Absolute Count	1858 European	http://ftp.ebi.ac.uk/pub/databases/gwas/summary_statistics/GCST90001001-GCST90002000/GCST90001529
Monocytic Myeloid-Derived Suppressor Cells Absolute Count	1855 European	http://ftp.ebi.ac.uk/pub/databases/gwas/summary_statistics/GCST90001001-GCST90002000/GCST90001530
Basophil Absolute Count	1857 European	http://ftp.ebi.ac.uk/pub/databases/gwas/summary_statistics/GCST90001001-GCST90002000/GCST90001532
BAFF-R on CD24+ CD27+ B cell	3657 European	http://ftp.ebi.ac.uk/pub/databases/gwas/summary_statistics/GCST90001001-GCST90002000/GCST90001702
BAFF-R on IgD+ CD24+ B cell	3657 European	http://ftp.ebi.ac.uk/pub/databases/gwas/summary_statistics/GCST90001001-GCST90002000/GCST90001703
BAFF-R on IgD+ CD38- naive B cell	1837 European	http://ftp.ebi.ac.uk/pub/databases/gwas/summary_statistics/GCST90001001-GCST90002000/GCST90001706
BAFF-R on IgD+ CD38+ B cell	3656 European	http://ftp.ebi.ac.uk/pub/databases/gwas/summary_statistics/GCST90001001-GCST90002000/GCST90001708
BAFF-R on unswitched memory B cell	3657 European	http://ftp.ebi.ac.uk/pub/databases/gwas/summary_statistics/GCST90001001-GCST90002000/GCST90001717
BAFF-R on switched memory B cell	3657 European	http://ftp.ebi.ac.uk/pub/databases/gwas/summary_statistics/GCST90001001-GCST90002000/GCST90001718
CD4 on activated CD4 regulatory T cell	2920 European	http://ftp.ebi.ac.uk/pub/databases/gwas/summary_statistics/GCST90002001-GCST90003000/GCST90002066
CD4 on CD39+ activated CD4 regulatory T cell	2920 European	http://ftp.ebi.ac.uk/pub/databases/gwas/summary_statistics/GCST90002001-GCST90003000/GCST90002067
CD4 on secreting CD4 regulatory T cell	2920 European	http://ftp.ebi.ac.uk/pub/databases/gwas/summary_statistics/GCST90002001-GCST90003000/GCST90002068
CD4 on CD39+ secreting CD4 regulatory T cell	2920 European	http://ftp.ebi.ac.uk/pub/databases/gwas/summary_statistics/GCST90002001-GCST90003000/GCST90002069
CD4 on activated & secreting CD4 regulatory T cell	2920 European	http://ftp.ebi.ac.uk/pub/databases/gwas/summary_statistics/GCST90002001-GCST90003000/GCST90002070
SSC-A on myeloid Dendritic Cell	2872 European	http://ftp.ebi.ac.uk/pub/databases/gwas/summary_statistics/GCST90002001-GCST90003000/GCST90002071
SSC-A on plasmacytoid Dendritic Cell	2872 European	http://ftp.ebi.ac.uk/pub/databases/gwas/summary_statistics/GCST90002001-GCST90003000/GCST90002072
SSC-A on monocyte	2850 European	http://ftp.ebi.ac.uk/pub/databases/gwas/summary_statistics/GCST90002001-GCST90003000/GCST90002073
SSC-A on CD14+ monocyte	3112 European	http://ftp.ebi.ac.uk/pub/databases/gwas/summary_statistics/GCST90002001-GCST90003000/GCST90002074
SSC-A on B cell	3112 European	http://ftp.ebi.ac.uk/pub/databases/gwas/summary_statistics/GCST90002001-GCST90003000/GCST90002075
SSC-A on Natural Killer	3113 European	http://ftp.ebi.ac.uk/pub/databases/gwas/summary_statistics/GCST90002001-GCST90003000/GCST90002076
SSC-A on HLA DR+ Natural Killer	2971 European	http://ftp.ebi.ac.uk/pub/databases/gwas/summary_statistics/GCST90002001-GCST90003000/GCST90002077
SSC-A on granulocyte	3112 European	http://ftp.ebi.ac.uk/pub/databases/gwas/summary_statistics/GCST90002001-GCST90003000/GCST90002078
SSC-A on lymphocyte	3113 European	http://ftp.ebi.ac.uk/pub/databases/gwas/summary_statistics/GCST90002001-GCST90003000/GCST90002079
SSC-A on T cell	3113 European	http://ftp.ebi.ac.uk/pub/databases/gwas/summary_statistics/GCST90002001-GCST90003000/GCST90002080
SSC-A on CD4+ T cell	3113 European	http://ftp.ebi.ac.uk/pub/databases/gwas/summary_statistics/GCST90002001-GCST90003000/GCST90002081
SSC-A on CD8+ T cell	3113 European	http://ftp.ebi.ac.uk/pub/databases/gwas/summary_statistics/GCST90002001-GCST90003000/GCST90002082
SSC-A on HLA DR+ T cell	3060 European	http://ftp.ebi.ac.uk/pub/databases/gwas/summary_statistics/GCST90002001-GCST90003000/GCST90002083
SSC-A on Natural Killer T	3113 European	http://ftp.ebi.ac.uk/pub/databases/gwas/summary_statistics/GCST90002001-GCST90003000/GCST90002084
SSC-A on HLA DR+ CD4+ T cell	3060 European	http://ftp.ebi.ac.uk/pub/databases/gwas/summary_statistics/GCST90002001-GCST90003000/GCST90002085
SSC-A on HLA DR+ CD8+ T cell	3060 European	http://ftp.ebi.ac.uk/pub/databases/gwas/summary_statistics/GCST90002001-GCST90003000/GCST90002086
CD11c on myeloid Dendritic Cell	2872 European	http://ftp.ebi.ac.uk/pub/databases/gwas/summary_statistics/GCST90002001-GCST90003000/GCST90002087
CD11c on CD62L+ myeloid Dendritic Cell	2872 European	http://ftp.ebi.ac.uk/pub/databases/gwas/summary_statistics/GCST90002001-GCST90003000/GCST90002088
CD11c on monocyte	2850 European	http://ftp.ebi.ac.uk/pub/databases/gwas/summary_statistics/GCST90002001-GCST90003000/GCST90002089
CD11c on granulocyte	2850 European	http://ftp.ebi.ac.uk/pub/databases/gwas/summary_statistics/GCST90002001-GCST90003000/GCST90002090
CD11b on CD14+ monocyte	1635 European	http://ftp.ebi.ac.uk/pub/databases/gwas/summary_statistics/GCST90002001-GCST90003000/GCST90002091
CD11b on Granulocytic Myeloid-Derived Suppressor Cells	1244 European	http://ftp.ebi.ac.uk/pub/databases/gwas/summary_statistics/GCST90002001-GCST90003000/GCST90002092
CD11b on CD66b++ myeloid cell	1465 European	http://ftp.ebi.ac.uk/pub/databases/gwas/summary_statistics/GCST90002001-GCST90003000/GCST90002093
CD11b on Monocytic Myeloid-Derived Suppressor Cells	1570 European	http://ftp.ebi.ac.uk/pub/databases/gwas/summary_statistics/GCST90002001-GCST90003000/GCST90002094
CD11b on CD33dim HLA DR-	1559 European	http://ftp.ebi.ac.uk/pub/databases/gwas/summary_statistics/GCST90002001-GCST90003000/GCST90002095
CD11b on basophil	1556 European	http://ftp.ebi.ac.uk/pub/databases/gwas/summary_statistics/GCST90002001-GCST90003000/GCST90002096
CD11b on CD33+ HLA DR+ CD14dim	1578 European	http://ftp.ebi.ac.uk/pub/databases/gwas/summary_statistics/GCST90002001-GCST90003000/GCST90002097
CD45RA on naive CD4+ T cell	2910 European	http://ftp.ebi.ac.uk/pub/databases/gwas/summary_statistics/GCST90002001-GCST90003000/GCST90002098
CD4RA on Terminally Differentiated CD4+ T cell	2903 European	http://ftp.ebi.ac.uk/pub/databases/gwas/summary_statistics/GCST90002001-GCST90003000/GCST90002099
CD45RA on naive CD8+ T cell	2910 European	http://ftp.ebi.ac.uk/pub/databases/gwas/summary_statistics/GCST90002001-GCST90003000/GCST90002100
CD45RA on Terminally Differentiated CD8+ T cell	2911 European	http://ftp.ebi.ac.uk/pub/databases/gwas/summary_statistics/GCST90002001-GCST90003000/GCST90002101
CD45RA on resting CD4 regulatory T cell	2919 European	http://ftp.ebi.ac.uk/pub/databases/gwas/summary_statistics/GCST90002001-GCST90003000/GCST90002102
CD45RA on CD39+ resting CD4 regulatory T cell	2650 European	http://ftp.ebi.ac.uk/pub/databases/gwas/summary_statistics/GCST90002001-GCST90003000/GCST90002103
HLA DR on myeloid Dendritic Cell	2872 European	http://ftp.ebi.ac.uk/pub/databases/gwas/summary_statistics/GCST90002001-GCST90003000/GCST90002104
HLA DR on plasmacytoid Dendritic Cell	2872 European	http://ftp.ebi.ac.uk/pub/databases/gwas/summary_statistics/GCST90002001-GCST90003000/GCST90002105
HLA DR on Dendritic Cell	2871 European	http://ftp.ebi.ac.uk/pub/databases/gwas/summary_statistics/GCST90002001-GCST90003000/GCST90002106
HLA DR on Hematopoietic Stem Cell	1634 European	http://ftp.ebi.ac.uk/pub/databases/gwas/summary_statistics/GCST90002001-GCST90003000/GCST90002107
HLA DR on CD33+ HLA DR+ CD14-	1579 European	http://ftp.ebi.ac.uk/pub/databases/gwas/summary_statistics/GCST90002001-GCST90003000/GCST90002108
HLA DR on CD33+ HLA DR+ CD14dim	1578 European	http://ftp.ebi.ac.uk/pub/databases/gwas/summary_statistics/GCST90002001-GCST90003000/GCST90002109
HLA DR on CD33dim HLA DR+ CD11b+	1634 European	http://ftp.ebi.ac.uk/pub/databases/gwas/summary_statistics/GCST90002001-GCST90003000/GCST90002110
HLA DR on CD33dim HLA DR+ CD11b-	1635 European	http://ftp.ebi.ac.uk/pub/databases/gwas/summary_statistics/GCST90002001-GCST90003000/GCST90002111
HLA DR on CD33- HLA DR+	1635 European	http://ftp.ebi.ac.uk/pub/databases/gwas/summary_statistics/GCST90002001-GCST90003000/GCST90002112
HLA DR on HLA DR+ T cell	3060 European	http://ftp.ebi.ac.uk/pub/databases/gwas/summary_statistics/GCST90002001-GCST90003000/GCST90002113
HLA DR on HLA DR+ CD4+ T cell	3060 European	http://ftp.ebi.ac.uk/pub/databases/gwas/summary_statistics/GCST90002001-GCST90003000/GCST90002114
HLA DR on HLA DR+ CD8+ T cell	3060 European	http://ftp.ebi.ac.uk/pub/databases/gwas/summary_statistics/GCST90002001-GCST90003000/GCST90002115
CD80 on granulocyte	2850 European	http://ftp.ebi.ac.uk/pub/databases/gwas/summary_statistics/GCST90002001-GCST90003000/GCST90002040
CD45 on lymphocyte	1635 European	http://ftp.ebi.ac.uk/pub/databases/gwas/summary_statistics/GCST90002001-GCST90003000/GCST90002041
CD45 on CD33+ HLA DR+ CD14-	1579 European	http://ftp.ebi.ac.uk/pub/databases/gwas/summary_statistics/GCST90002001-GCST90003000/GCST90002042
CD45 on CD33+ HLA DR+ CD14dim	1578 European	http://ftp.ebi.ac.uk/pub/databases/gwas/summary_statistics/GCST90002001-GCST90003000/GCST90002043
CD45 on CD33dim HLA DR+ CD11b-	1635 European	http://ftp.ebi.ac.uk/pub/databases/gwas/summary_statistics/GCST90002001-GCST90003000/GCST90002044
CD45 on CD33- HLA DR-	1635 European	http://ftp.ebi.ac.uk/pub/databases/gwas/summary_statistics/GCST90002001-GCST90003000/GCST90002045
CD45 on CD33- HLA DR+	1635 European	http://ftp.ebi.ac.uk/pub/databases/gwas/summary_statistics/GCST90002001-GCST90003000/GCST90002046
CD45 on Granulocytic Myeloid-Derived Suppressor Cells	1244 European	http://ftp.ebi.ac.uk/pub/databases/gwas/summary_statistics/GCST90002001-GCST90003000/GCST90002047
CD45 on Monocytic Myeloid-Derived Suppressor Cells	1570 European	http://ftp.ebi.ac.uk/pub/databases/gwas/summary_statistics/GCST90002001-GCST90003000/GCST90002049
CD45 on CD33dim HLA DR-	1559 European	http://ftp.ebi.ac.uk/pub/databases/gwas/summary_statistics/GCST90002001-GCST90003000/GCST90002050
CD45 on basophil	1556 European	http://ftp.ebi.ac.uk/pub/databases/gwas/summary_statistics/GCST90002001-GCST90003000/GCST90002051
CD45 on Immature Myeloid-Derived Suppressor Cells	1555 European	http://ftp.ebi.ac.uk/pub/databases/gwas/summary_statistics/GCST90002001-GCST90003000/GCST90002052
CD45 on CD33+ HLA DR+	1580 European	http://ftp.ebi.ac.uk/pub/databases/gwas/summary_statistics/GCST90002001-GCST90003000/GCST90002053
CD8 on Central Memory CD8+ T cell	2910 European	http://ftp.ebi.ac.uk/pub/databases/gwas/summary_statistics/GCST90002001-GCST90003000/GCST90002054
CD8 on naive CD8+ T cell	2910 European	http://ftp.ebi.ac.uk/pub/databases/gwas/summary_statistics/GCST90002001-GCST90003000/GCST90002055
CD8 on Effector Memory CD8+ T cell	2912 European	http://ftp.ebi.ac.uk/pub/databases/gwas/summary_statistics/GCST90002001-GCST90003000/GCST90002056
CD8 on Terminally Differentiated CD8+ T cell	2911 European	http://ftp.ebi.ac.uk/pub/databases/gwas/summary_statistics/GCST90002001-GCST90003000/GCST90002057
CD8 on CD8+ T cell	3113 European	http://ftp.ebi.ac.uk/pub/databases/gwas/summary_statistics/GCST90002001-GCST90003000/GCST90002058
CD8 on Natural Killer T	3103 European	http://ftp.ebi.ac.uk/pub/databases/gwas/summary_statistics/GCST90002001-GCST90003000/GCST90002059
CD8 on HLA DR+ CD8+ T cell	3060 European	http://ftp.ebi.ac.uk/pub/databases/gwas/summary_statistics/GCST90002001-GCST90003000/GCST90002060
CD4 on CD39+ CD4+ T cell	2920 European	http://ftp.ebi.ac.uk/pub/databases/gwas/summary_statistics/GCST90002001-GCST90003000/GCST90002061
CD4 on CD28+ CD4+ T cell	2920 European	http://ftp.ebi.ac.uk/pub/databases/gwas/summary_statistics/GCST90002001-GCST90003000/GCST90002062
CD4 on CD4 regulatory T cell	2920 European	http://ftp.ebi.ac.uk/pub/databases/gwas/summary_statistics/GCST90002001-GCST90003000/GCST90002063
CD4 on resting CD4 regulatory T cell	2919 European	http://ftp.ebi.ac.uk/pub/databases/gwas/summary_statistics/GCST90002001-GCST90003000/GCST90002064
CD4 on CD39+ resting CD4 regulatory T cell	2650 European	http://ftp.ebi.ac.uk/pub/databases/gwas/summary_statistics/GCST90002001-GCST90003000/GCST90002065
HLA DR on B cell	3060 European	http://ftp.ebi.ac.uk/pub/databases/gwas/summary_statistics/GCST90002001-GCST90003000/GCST90002116
HLA DR on HLA DR+ Natural Killer	2971 European	http://ftp.ebi.ac.uk/pub/databases/gwas/summary_statistics/GCST90002001-GCST90003000/GCST90002117
CD8 on CD28+ CD45RA- CD8+ T cell	2920 European	http://ftp.ebi.ac.uk/pub/databases/gwas/summary_statistics/GCST90002001-GCST90003000/GCST90002118
CD8 on CD28+ CD45RA+ CD8+ T cell	2920 European	http://ftp.ebi.ac.uk/pub/databases/gwas/summary_statistics/GCST90002001-GCST90003000/GCST90002119
CD8 on CD28- CD8+ T cell	2920 European	http://ftp.ebi.ac.uk/pub/databases/gwas/summary_statistics/GCST90002001-GCST90003000/GCST90002120
CD8 on CD39+ CD8+ T cell	2915 European	http://ftp.ebi.ac.uk/pub/databases/gwas/summary_statistics/GCST90002001-GCST90003000/GCST90002121
IgD+ B cell %Lymphocyte	3657 European	http://ftp.ebi.ac.uk/pub/databases/gwas/summary_statistics/GCST90001001-GCST90002000/GCST90001424
IgD- CD38+ B cell %lymphocyte	3656 European	http://ftp.ebi.ac.uk/pub/databases/gwas/summary_statistics/GCST90001001-GCST90002000/GCST90001425
IgD- CD38dim B cell %lymphocyte	3656 European	http://ftp.ebi.ac.uk/pub/databases/gwas/summary_statistics/GCST90001001-GCST90002000/GCST90001426
IgD- CD38- B cell %lymphocyte	3656 European	http://ftp.ebi.ac.uk/pub/databases/gwas/summary_statistics/GCST90001001-GCST90002000/GCST90001427
IgD- CD38dim B cell %B cell	3657 European	http://ftp.ebi.ac.uk/pub/databases/gwas/summary_statistics/GCST90001001-GCST90002000/GCST90001428
IgD+ CD38+ B cell %lymphocyte	3656 European	http://ftp.ebi.ac.uk/pub/databases/gwas/summary_statistics/GCST90001001-GCST90002000/GCST90001429
IgD+ CD38dim B cell %lymphocyte	3656 European	http://ftp.ebi.ac.uk/pub/databases/gwas/summary_statistics/GCST90001001-GCST90002000/GCST90001430
IgD+ CD38- B cell %lymphocyte	3656 European	http://ftp.ebi.ac.uk/pub/databases/gwas/summary_statistics/GCST90001001-GCST90002000/GCST90001431
Unswitched memory B cell %lymphocyte	3656 European	http://ftp.ebi.ac.uk/pub/databases/gwas/summary_statistics/GCST90001001-GCST90002000/GCST90001432
IgD- CD27- B cell %lymphocyte	3656 European	http://ftp.ebi.ac.uk/pub/databases/gwas/summary_statistics/GCST90001001-GCST90002000/GCST90001433
Switched memory B cell %lymphocyte	3656 European	http://ftp.ebi.ac.uk/pub/databases/gwas/summary_statistics/GCST90001001-GCST90002000/GCST90001434
Plasma Blast-Plasma Cell %lymphocyte	3657 European	http://ftp.ebi.ac.uk/pub/databases/gwas/summary_statistics/GCST90001001-GCST90002000/GCST90001435
Memory B cell %lymphocyte	3656 European	http://ftp.ebi.ac.uk/pub/databases/gwas/summary_statistics/GCST90001001-GCST90002000/GCST90001436
Naive-mature B cell %lymphocyte	3656 European	http://ftp.ebi.ac.uk/pub/databases/gwas/summary_statistics/GCST90001001-GCST90002000/GCST90001437
IgD- CD38dim B cell Absolute Count	3656 European	http://ftp.ebi.ac.uk/pub/databases/gwas/summary_statistics/GCST90001001-GCST90002000/GCST90001438
IgD+ CD24+ B cell %lymphocyte	3656 European	http://ftp.ebi.ac.uk/pub/databases/gwas/summary_statistics/GCST90001001-GCST90002000/GCST90001439
IgD- CD24- B cell %lymphocyte	3656 European	http://ftp.ebi.ac.uk/pub/databases/gwas/summary_statistics/GCST90001001-GCST90002000/GCST90001440
IgD+ CD24- B cell %lymphocyte	3656 European	http://ftp.ebi.ac.uk/pub/databases/gwas/summary_statistics/GCST90001001-GCST90002000/GCST90001441
CD24+ CD27+ B cell %lymphocyte	3656 European	http://ftp.ebi.ac.uk/pub/databases/gwas/summary_statistics/GCST90001001-GCST90002000/GCST90001442
CD20- B cell %lymphocyte	3657 European	http://ftp.ebi.ac.uk/pub/databases/gwas/summary_statistics/GCST90001001-GCST90002000/GCST90001443
CD20- CD38- B cell %lymphocyte	3658 European	http://ftp.ebi.ac.uk/pub/databases/gwas/summary_statistics/GCST90001001-GCST90002000/GCST90001444
IgD- CD38- B cell %B cell	3657 European	http://ftp.ebi.ac.uk/pub/databases/gwas/summary_statistics/GCST90001001-GCST90002000/GCST90001445
IgD- CD38- B cell Absolute Count	3656 European	http://ftp.ebi.ac.uk/pub/databases/gwas/summary_statistics/GCST90001001-GCST90002000/GCST90001446
IgD+ CD38+ B cell %B cell	3657 European	http://ftp.ebi.ac.uk/pub/databases/gwas/summary_statistics/GCST90001001-GCST90002000/GCST90001447
CD4 regulatory T cell %CD4+ T cell	3437 European	http://ftp.ebi.ac.uk/pub/databases/gwas/summary_statistics/GCST90001001-GCST90002000/GCST90001478
IgD- CD27- B cell %B cell	3657 European	http://ftp.ebi.ac.uk/pub/databases/gwas/summary_statistics/GCST90001001-GCST90002000/GCST90001399
IgD+ B cell Absolute Count	3657 European	http://ftp.ebi.ac.uk/pub/databases/gwas/summary_statistics/GCST90001001-GCST90002000/GCST90001400
IgD- CD27- B cell Absolute Count	3656 European	http://ftp.ebi.ac.uk/pub/databases/gwas/summary_statistics/GCST90001001-GCST90002000/GCST90001401
Switched memory B cell %B cell	3657 European	http://ftp.ebi.ac.uk/pub/databases/gwas/summary_statistics/GCST90001001-GCST90002000/GCST90001402
Switched memory B cell Absolute Count	3656 European	http://ftp.ebi.ac.uk/pub/databases/gwas/summary_statistics/GCST90001001-GCST90002000/GCST90001403
Plasma Blast-Plasma Cell %B cell	3658 European	http://ftp.ebi.ac.uk/pub/databases/gwas/summary_statistics/GCST90001001-GCST90002000/GCST90001404
Plasma Blast-Plasma Cell Absolute Count	3657 European	http://ftp.ebi.ac.uk/pub/databases/gwas/summary_statistics/GCST90001001-GCST90002000/GCST90001405
Memory B cell %B cell	3657 European	http://ftp.ebi.ac.uk/pub/databases/gwas/summary_statistics/GCST90001001-GCST90002000/GCST90001406
Memory B cell Absolute Count	3656 European	http://ftp.ebi.ac.uk/pub/databases/gwas/summary_statistics/GCST90001001-GCST90002000/GCST90001407
Naive-mature B cell %B cell	3657 European	http://ftp.ebi.ac.uk/pub/databases/gwas/summary_statistics/GCST90001001-GCST90002000/GCST90001408
Naive-mature B cell Absolute Count	3656 European	http://ftp.ebi.ac.uk/pub/databases/gwas/summary_statistics/GCST90001001-GCST90002000/GCST90001409
IgD- CD38+ B cell %B cell	3657 European	http://ftp.ebi.ac.uk/pub/databases/gwas/summary_statistics/GCST90001001-GCST90002000/GCST90001410
IgD+ CD24+ B cell %B cell	3657 European	http://ftp.ebi.ac.uk/pub/databases/gwas/summary_statistics/GCST90001001-GCST90002000/GCST90001411
IgD+ CD24+ B cell Absolute Count	3656 European	http://ftp.ebi.ac.uk/pub/databases/gwas/summary_statistics/GCST90001001-GCST90002000/GCST90001412
IgD- CD24- B cell %B cell	3657 European	http://ftp.ebi.ac.uk/pub/databases/gwas/summary_statistics/GCST90001001-GCST90002000/GCST90001413
IgD- CD24- B cell Absolute Count	3656 European	http://ftp.ebi.ac.uk/pub/databases/gwas/summary_statistics/GCST90001001-GCST90002000/GCST90001414
IgD+ CD24- B cell %B cell	3657 European	http://ftp.ebi.ac.uk/pub/databases/gwas/summary_statistics/GCST90001001-GCST90002000/GCST90001415
IgD+ CD24- B cell Absolute Count	3656 European	http://ftp.ebi.ac.uk/pub/databases/gwas/summary_statistics/GCST90001001-GCST90002000/GCST90001416
CD24+ CD27+ B cell %B cell	3657 European	http://ftp.ebi.ac.uk/pub/databases/gwas/summary_statistics/GCST90001001-GCST90002000/GCST90001417
CD24+ CD27+ B cell Absolute Count	3656 European	http://ftp.ebi.ac.uk/pub/databases/gwas/summary_statistics/GCST90001001-GCST90002000/GCST90001418
CD20- B cell %B cell	3658 European	http://ftp.ebi.ac.uk/pub/databases/gwas/summary_statistics/GCST90001001-GCST90002000/GCST90001419
IgD- CD38+ B cell Absolute Count	3656 European	http://ftp.ebi.ac.uk/pub/databases/gwas/summary_statistics/GCST90001001-GCST90002000/GCST90001420
CD20- B cell Absolute Count	3657 European	http://ftp.ebi.ac.uk/pub/databases/gwas/summary_statistics/GCST90001001-GCST90002000/GCST90001421
CD20- CD38- B cell %B cell	3659 European	http://ftp.ebi.ac.uk/pub/databases/gwas/summary_statistics/GCST90001001-GCST90002000/GCST90001422
CD20- CD38- B cell Absolute Count	3658 European	http://ftp.ebi.ac.uk/pub/databases/gwas/summary_statistics/GCST90001001-GCST90002000/GCST90001423
CD4 regulatory T cell %T cell	3437 European	http://ftp.ebi.ac.uk/pub/databases/gwas/summary_statistics/GCST90001001-GCST90002000/GCST90001479
Resting CD4 regulatory T cell Absolute Count	3405 European	http://ftp.ebi.ac.uk/pub/databases/gwas/summary_statistics/GCST90001001-GCST90002000/GCST90001480
Resting CD4 regulatory T cell %CD4 regulatory T cell	3437 European	http://ftp.ebi.ac.uk/pub/databases/gwas/summary_statistics/GCST90001001-GCST90002000/GCST90001481
Resting CD4 regulatory T cell %CD4+ T cell	3437 European	http://ftp.ebi.ac.uk/pub/databases/gwas/summary_statistics/GCST90001001-GCST90002000/GCST90001482
CD39+ resting CD4 regulatory T cell Absolute Count	3405 European	http://ftp.ebi.ac.uk/pub/databases/gwas/summary_statistics/GCST90001001-GCST90002000/GCST90001483
CD39+ resting CD4 regulatory T cell %resting CD4 regulatory T cell	3437 European	http://ftp.ebi.ac.uk/pub/databases/gwas/summary_statistics/GCST90001001-GCST90002000/GCST90001484
CD39+ resting CD4 regulatory T cell %CD4 regulatory T cell	3437 European	http://ftp.ebi.ac.uk/pub/databases/gwas/summary_statistics/GCST90001001-GCST90002000/GCST90001485
Activated CD4 regulatory T cell Absolute Count	3405 European	http://ftp.ebi.ac.uk/pub/databases/gwas/summary_statistics/GCST90001001-GCST90002000/GCST90001486
Activated CD4 regulatory T cell %CD4 regulatory T cell	3437 European	http://ftp.ebi.ac.uk/pub/databases/gwas/summary_statistics/GCST90001001-GCST90002000/GCST90001487
Activated CD4 regulatory T cell %CD4+ T cell	3437 European	http://ftp.ebi.ac.uk/pub/databases/gwas/summary_statistics/GCST90001001-GCST90002000/GCST90001488
CD39+ activated CD4 regulatory T cell Absolute Count	3405 European	http://ftp.ebi.ac.uk/pub/databases/gwas/summary_statistics/GCST90001001-GCST90002000/GCST90001489
CD39+ activated CD4 regulatory T cell %activated CD4 regulatory T cell	3437 European	http://ftp.ebi.ac.uk/pub/databases/gwas/summary_statistics/GCST90001001-GCST90002000/GCST90001490
CD39+ activated CD4 regulatory T cell %CD4 regulatory T cell	3437 European	http://ftp.ebi.ac.uk/pub/databases/gwas/summary_statistics/GCST90001001-GCST90002000/GCST90001491
Secreting CD4 regulatory T cell Absolute Count	3405 European	http://ftp.ebi.ac.uk/pub/databases/gwas/summary_statistics/GCST90001001-GCST90002000/GCST90001492
Secreting CD4 regulatory T cell %CD4 regulatory T cell	3437 European	http://ftp.ebi.ac.uk/pub/databases/gwas/summary_statistics/GCST90001001-GCST90002000/GCST90001493
Secreting CD4 regulatory T cell %CD4+ T cell	3437 European	http://ftp.ebi.ac.uk/pub/databases/gwas/summary_statistics/GCST90001001-GCST90002000/GCST90001494
CD39+ secreting CD4 regulatory T cell Absolute Count	3405 European	http://ftp.ebi.ac.uk/pub/databases/gwas/summary_statistics/GCST90001001-GCST90002000/GCST90001495
CD39+ secreting CD4 regulatory T cell %secreting CD4 regulatory T cell	3437 European	http://ftp.ebi.ac.uk/pub/databases/gwas/summary_statistics/GCST90001001-GCST90002000/GCST90001496
CD39+ secreting CD4 regulatory T cell %CD4 regulatory T cell	3437 European	http://ftp.ebi.ac.uk/pub/databases/gwas/summary_statistics/GCST90001001-GCST90002000/GCST90001497
Activated & resting CD4 regulatory T cell Absolute Count	3405 European	http://ftp.ebi.ac.uk/pub/databases/gwas/summary_statistics/GCST90001001-GCST90002000/GCST90001498
Activated & resting CD4 regulatory T cell %CD4 regulatory T cell	3437 European	http://ftp.ebi.ac.uk/pub/databases/gwas/summary_statistics/GCST90001001-GCST90002000/GCST90001499
Activated & resting CD4 regulatory T cell %CD4+ T cell	3437 European	http://ftp.ebi.ac.uk/pub/databases/gwas/summary_statistics/GCST90001001-GCST90002000/GCST90001500
Activated & secreting CD4 regulatory T cell Absolute Count	3405 European	http://ftp.ebi.ac.uk/pub/databases/gwas/summary_statistics/GCST90001001-GCST90002000/GCST90001501
Activated & secreting CD4 regulatory T cell %CD4 regulatory T cell	3437 European	http://ftp.ebi.ac.uk/pub/databases/gwas/summary_statistics/GCST90001001-GCST90002000/GCST90001502
Activated & secreting CD4 regulatory T cell %CD4+ T cell	3437 European	http://ftp.ebi.ac.uk/pub/databases/gwas/summary_statistics/GCST90001001-GCST90002000/GCST90001503
CD25++ CD4+ T cell Absolute Count	3405 European	http://ftp.ebi.ac.uk/pub/databases/gwas/summary_statistics/GCST90001001-GCST90002000/GCST90001504
CD25++ CD4+ T cell %CD4+ T cell	3437 European	http://ftp.ebi.ac.uk/pub/databases/gwas/summary_statistics/GCST90001001-GCST90002000/GCST90001505
CD25++ CD4+ T cell %T cell	3437 European	http://ftp.ebi.ac.uk/pub/databases/gwas/summary_statistics/GCST90001001-GCST90002000/GCST90001506
CD25++ CD45RA+ CD4 not regulatory T cell Absolute Count	3405 European	http://ftp.ebi.ac.uk/pub/databases/gwas/summary_statistics/GCST90001001-GCST90002000/GCST90001507
CD25++ CD45RA+ CD4 not regulatory T cell %CD4+ T cell	3437 European	http://ftp.ebi.ac.uk/pub/databases/gwas/summary_statistics/GCST90001001-GCST90002000/GCST90001508
CD25++ CD45RA+ CD4 not regulatory T cell %T cell	3437 European	http://ftp.ebi.ac.uk/pub/databases/gwas/summary_statistics/GCST90001001-GCST90002000/GCST90001509
CD25++ CD45RA- CD4 not regulatory T cell Absolute Count	3405 European	http://ftp.ebi.ac.uk/pub/databases/gwas/summary_statistics/GCST90001001-GCST90002000/GCST90001510
CD25++ CD45RA- CD4 not regulatory T cell %CD4+ T cell	3437 European	http://ftp.ebi.ac.uk/pub/databases/gwas/summary_statistics/GCST90001001-GCST90002000/GCST90001511
CD25++ CD45RA- CD4 not regulatory T cell %T cell	3437 European	http://ftp.ebi.ac.uk/pub/databases/gwas/summary_statistics/GCST90001001-GCST90002000/GCST90001512
CD4 regulatory T cell Absolute Count	3405 European	http://ftp.ebi.ac.uk/pub/databases/gwas/summary_statistics/GCST90001001-GCST90002000/GCST90001513
CD45RA- CD4+ T cell Absolute Count	3395 European	http://ftp.ebi.ac.uk/pub/databases/gwas/summary_statistics/GCST90001001-GCST90002000/GCST90001534
CD45RA- CD4+ T cell %CD4+ T cell	3427 European	http://ftp.ebi.ac.uk/pub/databases/gwas/summary_statistics/GCST90001001-GCST90002000/GCST90001535
CD45RA- CD4+ T cell %T cell	3427 European	http://ftp.ebi.ac.uk/pub/databases/gwas/summary_statistics/GCST90001001-GCST90002000/GCST90001536
Central Memory CD4+ T cell Absolute Count	3395 European	http://ftp.ebi.ac.uk/pub/databases/gwas/summary_statistics/GCST90001001-GCST90002000/GCST90001537
Central Memory CD4+ T cell %CD4+ T cell	3427 European	http://ftp.ebi.ac.uk/pub/databases/gwas/summary_statistics/GCST90001001-GCST90002000/GCST90001538
Central Memory CD4+ T cell %T cell	3427 European	http://ftp.ebi.ac.uk/pub/databases/gwas/summary_statistics/GCST90001001-GCST90002000/GCST90001539
Naive CD4+ T cell Absolute Count	3395 European	http://ftp.ebi.ac.uk/pub/databases/gwas/summary_statistics/GCST90001001-GCST90002000/GCST90001540
Naive CD4+ T cell %CD4+ T cell	3427 European	http://ftp.ebi.ac.uk/pub/databases/gwas/summary_statistics/GCST90001001-GCST90002000/GCST90001541
Effector Memory CD4+ T cell Absolute Count	3395 European	http://ftp.ebi.ac.uk/pub/databases/gwas/summary_statistics/GCST90001001-GCST90002000/GCST90001542
Effector Memory CD4+ T cell %CD4+ T cell	3427 European	http://ftp.ebi.ac.uk/pub/databases/gwas/summary_statistics/GCST90001001-GCST90002000/GCST90001543
Effector Memory CD4+ T cell %T cell	3427 European	http://ftp.ebi.ac.uk/pub/databases/gwas/summary_statistics/GCST90001001-GCST90002000/GCST90001544
Terminally Differentiated CD4+ T cell Absolute Count	3395 European	http://ftp.ebi.ac.uk/pub/databases/gwas/summary_statistics/GCST90001001-GCST90002000/GCST90001545
Terminally Differentiated CD4+ T cell %CD4+ T cell	3427 European	http://ftp.ebi.ac.uk/pub/databases/gwas/summary_statistics/GCST90001001-GCST90002000/GCST90001546
Terminally Differentiated CD4+ T cell %T cell	3427 European	http://ftp.ebi.ac.uk/pub/databases/gwas/summary_statistics/GCST90001001-GCST90002000/GCST90001547
Central Memory CD8+ T cell Absolute Count	3395 European	http://ftp.ebi.ac.uk/pub/databases/gwas/summary_statistics/GCST90001001-GCST90002000/GCST90001548
Central Memory CD8+ T cell %CD8+ T cell	3427 European	http://ftp.ebi.ac.uk/pub/databases/gwas/summary_statistics/GCST90001001-GCST90002000/GCST90001549
Central Memory CD8+ T cell %T cell	3427 European	http://ftp.ebi.ac.uk/pub/databases/gwas/summary_statistics/GCST90001001-GCST90002000/GCST90001550
Naive CD8+ T cell Absolute Count	3395 European	http://ftp.ebi.ac.uk/pub/databases/gwas/summary_statistics/GCST90001001-GCST90002000/GCST90001551
Naive CD8+ T cell %CD8+ T cell	3427 European	http://ftp.ebi.ac.uk/pub/databases/gwas/summary_statistics/GCST90001001-GCST90002000/GCST90001552
Naive CD8+ T cell %T cell	3427 European	http://ftp.ebi.ac.uk/pub/databases/gwas/summary_statistics/GCST90001001-GCST90002000/GCST90001553
Effector Memory CD8+ T cell Absolute Count	3395 European	http://ftp.ebi.ac.uk/pub/databases/gwas/summary_statistics/GCST90001001-GCST90002000/GCST90001554
Effector Memory CD8+ T cell %CD8+ T cell	3427 European	http://ftp.ebi.ac.uk/pub/databases/gwas/summary_statistics/GCST90001001-GCST90002000/GCST90001555
Effector Memory CD8+ T cell %T cell	3427 European	http://ftp.ebi.ac.uk/pub/databases/gwas/summary_statistics/GCST90001001-GCST90002000/GCST90001556
Terminally Differentiated CD8+ T cell Absolute Count	3395 European	http://ftp.ebi.ac.uk/pub/databases/gwas/summary_statistics/GCST90001001-GCST90002000/GCST90001557
Terminally Differentiated CD8+ T cell %CD8+ T cell	3427 European	http://ftp.ebi.ac.uk/pub/databases/gwas/summary_statistics/GCST90001001-GCST90002000/GCST90001558
Terminally Differentiated CD8+ T cell %T cell	3427 European	http://ftp.ebi.ac.uk/pub/databases/gwas/summary_statistics/GCST90001001-GCST90002000/GCST90001559
CD45RA+ CD8+ T cell Absolute Count	3395 European	http://ftp.ebi.ac.uk/pub/databases/gwas/summary_statistics/GCST90001001-GCST90002000/GCST90001560
CD45RA+ CD8+ T cell %CD8+ T cell	3427 European	http://ftp.ebi.ac.uk/pub/databases/gwas/summary_statistics/GCST90001001-GCST90002000/GCST90001561
CD45RA+ CD8+ T cell %T cell	3427 European	http://ftp.ebi.ac.uk/pub/databases/gwas/summary_statistics/GCST90001001-GCST90002000/GCST90001562
Central Memory CD4-CD8- T cell Absolute Count	3395 European	http://ftp.ebi.ac.uk/pub/databases/gwas/summary_statistics/GCST90001001-GCST90002000/GCST90001563
Central Memory CD4-CD8- T cell %CD4-CD8- T cell	3427 European	http://ftp.ebi.ac.uk/pub/databases/gwas/summary_statistics/GCST90001001-GCST90002000/GCST90001564
Central Memory CD4-CD8- T cell %T cell	3427 European	http://ftp.ebi.ac.uk/pub/databases/gwas/summary_statistics/GCST90001001-GCST90002000/GCST90001565
Naive CD4-CD8- T cell Absolute Count	3395 European	http://ftp.ebi.ac.uk/pub/databases/gwas/summary_statistics/GCST90001001-GCST90002000/GCST90001566
Naive CD4-CD8- T cell %CD4-CD8- T cell	3427 European	http://ftp.ebi.ac.uk/pub/databases/gwas/summary_statistics/GCST90001001-GCST90002000/GCST90001567
Naive CD4-CD8- T cell %T cell	3427 European	http://ftp.ebi.ac.uk/pub/databases/gwas/summary_statistics/GCST90001001-GCST90002000/GCST90001568
Effector Memory CD4-CD8- T cell Absolute Count	3395 European	http://ftp.ebi.ac.uk/pub/databases/gwas/summary_statistics/GCST90001001-GCST90002000/GCST90001569
Effector Memory CD4-CD8- T cell %CD4-CD8- T cell	3427 European	http://ftp.ebi.ac.uk/pub/databases/gwas/summary_statistics/GCST90001001-GCST90002000/GCST90001570
Effector Memory CD4-CD8- T cell %T cell	3427 European	http://ftp.ebi.ac.uk/pub/databases/gwas/summary_statistics/GCST90001001-GCST90002000/GCST90001571
Terminally Differentiated CD4-CD8- T cell Absolute Count	3395 European	http://ftp.ebi.ac.uk/pub/databases/gwas/summary_statistics/GCST90001001-GCST90002000/GCST90001572
Terminally Differentiated CD4-CD8- T cell %CD4-CD8- T cell	3427 European	http://ftp.ebi.ac.uk/pub/databases/gwas/summary_statistics/GCST90001001-GCST90002000/GCST90001573
HLA DR on CD14+ monocyte	3629 European	http://ftp.ebi.ac.uk/pub/databases/gwas/summary_statistics/GCST90001001-GCST90002000/GCST90001991
CCR2 on CD14+ CD16+ monocyte	3618 European	http://ftp.ebi.ac.uk/pub/databases/gwas/summary_statistics/GCST90001001-GCST90002000/GCST90001992
PDL-1 on CD14+ CD16- monocyte	3629 European	http://ftp.ebi.ac.uk/pub/databases/gwas/summary_statistics/GCST90001001-GCST90002000/GCST90001993
CX3CR1 on CD14- CD16-	3590 European	http://ftp.ebi.ac.uk/pub/databases/gwas/summary_statistics/GCST90001001-GCST90002000/GCST90001994
CX3CR1 on monocyte	3590 European	http://ftp.ebi.ac.uk/pub/databases/gwas/summary_statistics/GCST90001001-GCST90002000/GCST90001995
CD45 on CD66b++ myelod cell	1465 European	http://ftp.ebi.ac.uk/pub/databases/gwas/summary_statistics/GCST90002001-GCST90003000/GCST90002048
CX3CR1 on CD14+ CD16+ monocyte	3579 European	http://ftp.ebi.ac.uk/pub/databases/gwas/summary_statistics/GCST90001001-GCST90002000/GCST90001996
CX3CR1 on CD14+ CD16- monocyte	3590 European	http://ftp.ebi.ac.uk/pub/databases/gwas/summary_statistics/GCST90001001-GCST90002000/GCST90001997
PDL-1 on CD14+ CD16+ monocyte	3618 European	http://ftp.ebi.ac.uk/pub/databases/gwas/summary_statistics/GCST90001001-GCST90002000/GCST90001998
PDL-1 on CD14- CD16+ monocyte	3621 European	http://ftp.ebi.ac.uk/pub/databases/gwas/summary_statistics/GCST90001001-GCST90002000/GCST90001999
PDL-1 on CD14- CD16-	3629 European	http://ftp.ebi.ac.uk/pub/databases/gwas/summary_statistics/GCST90001001-GCST90002000/GCST90002000
CD64 on CD14- CD16-	3622 European	http://ftp.ebi.ac.uk/pub/databases/gwas/summary_statistics/GCST90002001-GCST90003000/GCST90002001
PDL-1 on monocyte	3629 European	http://ftp.ebi.ac.uk/pub/databases/gwas/summary_statistics/GCST90002001-GCST90003000/GCST90002002
CCR2 on CD14- CD16-	3629 European	http://ftp.ebi.ac.uk/pub/databases/gwas/summary_statistics/GCST90002001-GCST90003000/GCST90002003
CCR2 on CD14+ CD16- monocyte	3629 European	http://ftp.ebi.ac.uk/pub/databases/gwas/summary_statistics/GCST90002001-GCST90003000/GCST90002004
CD16 on CD14+ CD16+ monocyte	3617 European	http://ftp.ebi.ac.uk/pub/databases/gwas/summary_statistics/GCST90002001-GCST90003000/GCST90002005
CD64 on monocyte	3622 European	http://ftp.ebi.ac.uk/pub/databases/gwas/summary_statistics/GCST90002001-GCST90003000/GCST90002006
HLA DR on CD14+ CD16+ monocyte	3618 European	http://ftp.ebi.ac.uk/pub/databases/gwas/summary_statistics/GCST90002001-GCST90003000/GCST90002007
CCR2 on monocyte	3629 European	http://ftp.ebi.ac.uk/pub/databases/gwas/summary_statistics/GCST90002001-GCST90003000/GCST90002008
HLA DR on CD14- CD16-	3629 European	http://ftp.ebi.ac.uk/pub/databases/gwas/summary_statistics/GCST90002001-GCST90003000/GCST90002009
HLA DR on monocyte	3629 European	http://ftp.ebi.ac.uk/pub/databases/gwas/summary_statistics/GCST90002001-GCST90003000/GCST90002010
CD64 on CD14+ CD16+ monocyte	3611 European	http://ftp.ebi.ac.uk/pub/databases/gwas/summary_statistics/GCST90002001-GCST90003000/GCST90002011
CX3CR1 on CD14- CD16+ monocyte	3582 European	http://ftp.ebi.ac.uk/pub/databases/gwas/summary_statistics/GCST90002001-GCST90003000/GCST90002012
CCR2 on myeloid Dendritic Cell	2870 European	http://ftp.ebi.ac.uk/pub/databases/gwas/summary_statistics/GCST90002001-GCST90003000/GCST90002013
CCR2 on CD62L+ myeloid Dendritic Cell	2870 European	http://ftp.ebi.ac.uk/pub/databases/gwas/summary_statistics/GCST90002001-GCST90003000/GCST90002014
CCR2 on plasmacytoid Dendritic Cell	2871 European	http://ftp.ebi.ac.uk/pub/databases/gwas/summary_statistics/GCST90002001-GCST90003000/GCST90002015
CCR2 on CD62L+ plasmacytoid Dendritic Cell	2871 European	http://ftp.ebi.ac.uk/pub/databases/gwas/summary_statistics/GCST90002001-GCST90003000/GCST90002016
CCR2 on monocyte	2850 European	http://ftp.ebi.ac.uk/pub/databases/gwas/summary_statistics/GCST90002001-GCST90003000/GCST90002017
CCR2 on granulocyte	2850 European	http://ftp.ebi.ac.uk/pub/databases/gwas/summary_statistics/GCST90002001-GCST90003000/GCST90002018
CD14 on Monocytic Myeloid-Derived Suppressor Cells	1570 European	http://ftp.ebi.ac.uk/pub/databases/gwas/summary_statistics/GCST90002001-GCST90003000/GCST90002019
CD14 on CD33+ HLA DR+ CD14dim	1578 European	http://ftp.ebi.ac.uk/pub/databases/gwas/summary_statistics/GCST90002001-GCST90003000/GCST90002020
CD14 on CD33dim HLA DR+ CD11b+	1634 European	http://ftp.ebi.ac.uk/pub/databases/gwas/summary_statistics/GCST90002001-GCST90003000/GCST90002021
CD4 on CD4+ T cell	2912 European	http://ftp.ebi.ac.uk/pub/databases/gwas/summary_statistics/GCST90002001-GCST90003000/GCST90002022
CD4 on Central Memory CD4+ T cell	2912 European	http://ftp.ebi.ac.uk/pub/databases/gwas/summary_statistics/GCST90002001-GCST90003000/GCST90002023
CD4 on naive CD4+ T cell	2910 European	http://ftp.ebi.ac.uk/pub/databases/gwas/summary_statistics/GCST90002001-GCST90003000/GCST90002024
CD4 on Effector Memory CD4+ T cell	2912 European	http://ftp.ebi.ac.uk/pub/databases/gwas/summary_statistics/GCST90002001-GCST90003000/GCST90002025
CD4 on Terminally Differentiated CD4+ T cell	2903 European	http://ftp.ebi.ac.uk/pub/databases/gwas/summary_statistics/GCST90002001-GCST90003000/GCST90002026
CD4 on CD45RA+ CD4+ T cell	2911 European	http://ftp.ebi.ac.uk/pub/databases/gwas/summary_statistics/GCST90002001-GCST90003000/GCST90002027
CD19 on B cell	3112 European	http://ftp.ebi.ac.uk/pub/databases/gwas/summary_statistics/GCST90002001-GCST90003000/GCST90002028
CD39 on CD39+ CD8+ T cell	2915 European	http://ftp.ebi.ac.uk/pub/databases/gwas/summary_statistics/GCST90002001-GCST90003000/GCST90002029
CD39 on CD39+ activated CD4 regulatory T cell	2920 European	http://ftp.ebi.ac.uk/pub/databases/gwas/summary_statistics/GCST90002001-GCST90003000/GCST90002030
CD39 on CD39+ secreting CD4 regulatory T cell	2920 European	http://ftp.ebi.ac.uk/pub/databases/gwas/summary_statistics/GCST90002001-GCST90003000/GCST90002031
CD39 on CD39+ CD4+ T cell	2920 European	http://ftp.ebi.ac.uk/pub/databases/gwas/summary_statistics/GCST90002001-GCST90003000/GCST90002032
CD39 on granulocyte	2920 European	http://ftp.ebi.ac.uk/pub/databases/gwas/summary_statistics/GCST90002001-GCST90003000/GCST90002033
CD39 on monocyte	2909 European	http://ftp.ebi.ac.uk/pub/databases/gwas/summary_statistics/GCST90002001-GCST90003000/GCST90002034
CD80 on myeloid Dendritic Cell	2871 European	http://ftp.ebi.ac.uk/pub/databases/gwas/summary_statistics/GCST90002001-GCST90003000/GCST90002035
CD80 on CD62L+ myeloid Dendritic Cell	2871 European	http://ftp.ebi.ac.uk/pub/databases/gwas/summary_statistics/GCST90002001-GCST90003000/GCST90002036
CD80 on plasmacytoid Dendritic Cell	2871 European	http://ftp.ebi.ac.uk/pub/databases/gwas/summary_statistics/GCST90002001-GCST90003000/GCST90002037
CD80 on CD62L+ plasmacytoid Dendritic Cell	2871 European	http://ftp.ebi.ac.uk/pub/databases/gwas/summary_statistics/GCST90002001-GCST90003000/GCST90002038
CD80 on monocyte	2850 European	http://ftp.ebi.ac.uk/pub/databases/gwas/summary_statistics/GCST90002001-GCST90003000/GCST90002039
CD28 on CD28+ CD4+ T cell	2920 European	http://ftp.ebi.ac.uk/pub/databases/gwas/summary_statistics/GCST90001001-GCST90002000/GCST90001894
CD28 on CD28+ CD4-CD8- T cell	2919 European	http://ftp.ebi.ac.uk/pub/databases/gwas/summary_statistics/GCST90001001-GCST90002000/GCST90001895
CD28 on CD28+ CD45RA+ CD8+ T cell	2920 European	http://ftp.ebi.ac.uk/pub/databases/gwas/summary_statistics/GCST90001001-GCST90002000/GCST90001896
CD28 on CD39+ CD8+ T cell	2914 European	http://ftp.ebi.ac.uk/pub/databases/gwas/summary_statistics/GCST90001001-GCST90002000/GCST90001897
CD28 on CD4+ T cell	2920 European	http://ftp.ebi.ac.uk/pub/databases/gwas/summary_statistics/GCST90001001-GCST90002000/GCST90001898
CD28 on CD4 regulatory T cell	2920 European	http://ftp.ebi.ac.uk/pub/databases/gwas/summary_statistics/GCST90001001-GCST90002000/GCST90001899
CD28 on resting CD4 regulatory T cell	2919 European	http://ftp.ebi.ac.uk/pub/databases/gwas/summary_statistics/GCST90001001-GCST90002000/GCST90001900
CD28 on CD39+ resting CD4 regulatory T cell	2650 European	http://ftp.ebi.ac.uk/pub/databases/gwas/summary_statistics/GCST90001001-GCST90002000/GCST90001901
CD28 on activated CD4 regulatory T cell	2920 European	http://ftp.ebi.ac.uk/pub/databases/gwas/summary_statistics/GCST90001001-GCST90002000/GCST90001902
CD86 on myeloid Dendritic Cell	2871 European	http://ftp.ebi.ac.uk/pub/databases/gwas/summary_statistics/GCST90001001-GCST90002000/GCST90001903
CD86 on CD62L+ myeloid Dendritic Cell	2871 European	http://ftp.ebi.ac.uk/pub/databases/gwas/summary_statistics/GCST90001001-GCST90002000/GCST90001904
CD86 on monocyte	2850 European	http://ftp.ebi.ac.uk/pub/databases/gwas/summary_statistics/GCST90001001-GCST90002000/GCST90001905
CD86 on granulocyte	2848 European	http://ftp.ebi.ac.uk/pub/databases/gwas/summary_statistics/GCST90001001-GCST90002000/GCST90001906
CCR7 on naive CD4+ T cell	2910 European	http://ftp.ebi.ac.uk/pub/databases/gwas/summary_statistics/GCST90001001-GCST90002000/GCST90001907
CD40 on CD14+ CD16- monocyte	3629 European	http://ftp.ebi.ac.uk/pub/databases/gwas/summary_statistics/GCST90001001-GCST90002000/GCST90001980
CD40 on CD14+ CD16+ monocyte	3618 European	http://ftp.ebi.ac.uk/pub/databases/gwas/summary_statistics/GCST90001001-GCST90002000/GCST90001981
CCR2 on CD14- CD16+ monocyte	3621 European	http://ftp.ebi.ac.uk/pub/databases/gwas/summary_statistics/GCST90001001-GCST90002000/GCST90001982
CD14 on CD14+ CD16+ monocyte	3618 European	http://ftp.ebi.ac.uk/pub/databases/gwas/summary_statistics/GCST90001001-GCST90002000/GCST90001983
HLA DR on CD14- CD16+ monocyte	3621 European	http://ftp.ebi.ac.uk/pub/databases/gwas/summary_statistics/GCST90001001-GCST90002000/GCST90001984
CD40 on monocytes	3629 European	http://ftp.ebi.ac.uk/pub/databases/gwas/summary_statistics/GCST90001001-GCST90002000/GCST90001985
CD14 on CD14+ CD16- monocyte	3629 European	http://ftp.ebi.ac.uk/pub/databases/gwas/summary_statistics/GCST90001001-GCST90002000/GCST90001986
CD64 on CD14+ CD16- monocyte	3622 European	http://ftp.ebi.ac.uk/pub/databases/gwas/summary_statistics/GCST90001001-GCST90002000/GCST90001987
HLA DR on CD14+ CD16- monocyte	3629 European	http://ftp.ebi.ac.uk/pub/databases/gwas/summary_statistics/GCST90001001-GCST90002000/GCST90001988
CD40 on CD14- CD16+ monocyte	3621 European	http://ftp.ebi.ac.uk/pub/databases/gwas/summary_statistics/GCST90001001-GCST90002000/GCST90001989
CD64 on CD14- CD16+ monocyte	3614 European	http://ftp.ebi.ac.uk/pub/databases/gwas/summary_statistics/GCST90001001-GCST90002000/GCST90001990
CD3 on resting CD4 regulatory T cell	2918 European	http://ftp.ebi.ac.uk/pub/databases/gwas/summary_statistics/GCST90001001-GCST90002000/GCST90001869
CD34 on Hematopoietic Stem Cell	1634 European	http://ftp.ebi.ac.uk/pub/databases/gwas/summary_statistics/GCST90001001-GCST90002000/GCST90001870
HVEM on T cell	1247 European	http://ftp.ebi.ac.uk/pub/databases/gwas/summary_statistics/GCST90001001-GCST90002000/GCST90001871
HVEM on naive CD8+ T cell	1247 European	http://ftp.ebi.ac.uk/pub/databases/gwas/summary_statistics/GCST90001001-GCST90002000/GCST90001872
HVEM on Effector Memory CD8+ T cell	1247 European	http://ftp.ebi.ac.uk/pub/databases/gwas/summary_statistics/GCST90001001-GCST90002000/GCST90001873
HVEM on Terminally Differentiated CD8+ T cell	1247 European	http://ftp.ebi.ac.uk/pub/databases/gwas/summary_statistics/GCST90001001-GCST90002000/GCST90001874
HVEM on CD4+ T cell	1247 European	http://ftp.ebi.ac.uk/pub/databases/gwas/summary_statistics/GCST90001001-GCST90002000/GCST90001875
HVEM on Central Memory CD4+ T cell	1247 European	http://ftp.ebi.ac.uk/pub/databases/gwas/summary_statistics/GCST90001001-GCST90002000/GCST90001876
HVEM on naive CD4+ T cell	1247 European	http://ftp.ebi.ac.uk/pub/databases/gwas/summary_statistics/GCST90001001-GCST90002000/GCST90001877
HVEM on Effector Memory CD4+ T cell	1247 European	http://ftp.ebi.ac.uk/pub/databases/gwas/summary_statistics/GCST90001001-GCST90002000/GCST90001878
HVEM on Terminally Differentiated CD4+ T cell	1245 European	http://ftp.ebi.ac.uk/pub/databases/gwas/summary_statistics/GCST90001001-GCST90002000/GCST90001879
HVEM on CD45RA- CD4+ T cell	1247 European	http://ftp.ebi.ac.uk/pub/databases/gwas/summary_statistics/GCST90001001-GCST90002000/GCST90001880
HVEM on CD8+ T cell	1247 European	http://ftp.ebi.ac.uk/pub/databases/gwas/summary_statistics/GCST90001001-GCST90002000/GCST90001881
HVEM on Central Memory CD8+ T cell	1247 European	http://ftp.ebi.ac.uk/pub/databases/gwas/summary_statistics/GCST90001001-GCST90002000/GCST90001882
CD16-CD56 on Natural Killer T	3113 European	http://ftp.ebi.ac.uk/pub/databases/gwas/summary_statistics/GCST90001001-GCST90002000/GCST90001883
CD16-CD56 on Natural Killer	3113 European	http://ftp.ebi.ac.uk/pub/databases/gwas/summary_statistics/GCST90001001-GCST90002000/GCST90001884
CD16-CD56 on HLA DR+ Natural Killer	2971 European	http://ftp.ebi.ac.uk/pub/databases/gwas/summary_statistics/GCST90001001-GCST90002000/GCST90001885
CD28 on CD39+ activated CD4 regulatory T cell	2920 European	http://ftp.ebi.ac.uk/pub/databases/gwas/summary_statistics/GCST90001001-GCST90002000/GCST90001886
CD28 on secreting CD4 regulatory T cell	2920 European	http://ftp.ebi.ac.uk/pub/databases/gwas/summary_statistics/GCST90001001-GCST90002000/GCST90001887
CD28 on CD39+ secreting CD4 regulatory T cell	2920 European	http://ftp.ebi.ac.uk/pub/databases/gwas/summary_statistics/GCST90001001-GCST90002000/GCST90001888
CD28 on activated & secreting CD4 regulatory T cell	2920 European	http://ftp.ebi.ac.uk/pub/databases/gwas/summary_statistics/GCST90001001-GCST90002000/GCST90001889
CD28 on CD45RA+ CD4+ T cell	2920 European	http://ftp.ebi.ac.uk/pub/databases/gwas/summary_statistics/GCST90001001-GCST90002000/GCST90001890
CD28 on CD45RA- CD4 not regulatory T cell	2920 European	http://ftp.ebi.ac.uk/pub/databases/gwas/summary_statistics/GCST90001001-GCST90002000/GCST90001891
CD28 on CD39+ CD4+ T cell	2920 European	http://ftp.ebi.ac.uk/pub/databases/gwas/summary_statistics/GCST90001001-GCST90002000/GCST90001892
CD28 on CD28+ CD45RA- CD8+ T cell	2920 European	http://ftp.ebi.ac.uk/pub/databases/gwas/summary_statistics/GCST90001001-GCST90002000/GCST90001893
CD3 on Terminally Differentiated CD4+ T cell	2903 European	http://ftp.ebi.ac.uk/pub/databases/gwas/summary_statistics/GCST90001001-GCST90002000/GCST90001844
CD3 on CD45RA- CD4+ T cell	2911 European	http://ftp.ebi.ac.uk/pub/databases/gwas/summary_statistics/GCST90001001-GCST90002000/GCST90001845
CD3 on Central Memory CD8+ T cell	2910 European	http://ftp.ebi.ac.uk/pub/databases/gwas/summary_statistics/GCST90001001-GCST90002000/GCST90001846
CD3 on HLA DR+ T cell	3060 European	http://ftp.ebi.ac.uk/pub/databases/gwas/summary_statistics/GCST90001001-GCST90002000/GCST90001847
CD3 on Natural Killer T	3113 European	http://ftp.ebi.ac.uk/pub/databases/gwas/summary_statistics/GCST90001001-GCST90002000/GCST90001848
CD3 on HLA DR+ CD4+ T cell	3060 European	http://ftp.ebi.ac.uk/pub/databases/gwas/summary_statistics/GCST90001001-GCST90002000/GCST90001849
CD3 on HLA DR+ CD8+ T cell	3060 European	http://ftp.ebi.ac.uk/pub/databases/gwas/summary_statistics/GCST90001001-GCST90002000/GCST90001850
CD3 on T cell	2919 European	http://ftp.ebi.ac.uk/pub/databases/gwas/summary_statistics/GCST90001001-GCST90002000/GCST90001851
CD3 on CD39+ resting CD4 regulatory T cell	2649 European	http://ftp.ebi.ac.uk/pub/databases/gwas/summary_statistics/GCST90001001-GCST90002000/GCST90001852
CD3 on activated CD4 regulatory T cell	2919 European	http://ftp.ebi.ac.uk/pub/databases/gwas/summary_statistics/GCST90001001-GCST90002000/GCST90001853
CD3 on CD39+ activated CD4 regulatory T cell	2919 European	http://ftp.ebi.ac.uk/pub/databases/gwas/summary_statistics/GCST90001001-GCST90002000/GCST90001854
CD3 on secreting CD4 regulatory T cell	2919 European	http://ftp.ebi.ac.uk/pub/databases/gwas/summary_statistics/GCST90001001-GCST90002000/GCST90001855
CD3 on CD39+ secreting CD4 regulatory T cell	2919 European	http://ftp.ebi.ac.uk/pub/databases/gwas/summary_statistics/GCST90001001-GCST90002000/GCST90001856
CD3 on activated & secreting CD4 regulatory T cell	2919 European	http://ftp.ebi.ac.uk/pub/databases/gwas/summary_statistics/GCST90001001-GCST90002000/GCST90001857
CD3 on CD45RA+ CD4+ T cell	2919 European	http://ftp.ebi.ac.uk/pub/databases/gwas/summary_statistics/GCST90001001-GCST90002000/GCST90001858
CD3 on CD8+ T cell	2918 European	http://ftp.ebi.ac.uk/pub/databases/gwas/summary_statistics/GCST90001001-GCST90002000/GCST90001859
CD3 on CD39+ CD4+ T cell	2919 European	http://ftp.ebi.ac.uk/pub/databases/gwas/summary_statistics/GCST90001001-GCST90002000/GCST90001860
CD3 on CD28+ CD4+ T cell	2919 European	http://ftp.ebi.ac.uk/pub/databases/gwas/summary_statistics/GCST90001001-GCST90002000/GCST90001861
CD3 on CD28+ CD4-CD8- T cell	2918 European	http://ftp.ebi.ac.uk/pub/databases/gwas/summary_statistics/GCST90001001-GCST90002000/GCST90001862
CD3 on CD28+ CD45RA- CD8+ T cell	2919 European	http://ftp.ebi.ac.uk/pub/databases/gwas/summary_statistics/GCST90001001-GCST90002000/GCST90001863
CD3 on CD28+ CD45RA+ CD8+ T cell	2919 European	http://ftp.ebi.ac.uk/pub/databases/gwas/summary_statistics/GCST90001001-GCST90002000/GCST90001864
CD3 on CD28- CD8+ T cell	2919 European	http://ftp.ebi.ac.uk/pub/databases/gwas/summary_statistics/GCST90001001-GCST90002000/GCST90001865
CD3 on CD39+ CD8+ T cell	2914 European	http://ftp.ebi.ac.uk/pub/databases/gwas/summary_statistics/GCST90001001-GCST90002000/GCST90001866
CD3 on CD4+ T cell	2919 European	http://ftp.ebi.ac.uk/pub/databases/gwas/summary_statistics/GCST90001001-GCST90002000/GCST90001867
CD3 on CD4 regulatory T cell	2919 European	http://ftp.ebi.ac.uk/pub/databases/gwas/summary_statistics/GCST90001001-GCST90002000/GCST90001868
CD4 on monocyte	3112 European	http://ftp.ebi.ac.uk/pub/databases/gwas/summary_statistics/GCST90001001-GCST90002000/GCST90001958
CD4 on HLA DR+ CD4+ T cell	3060 European	http://ftp.ebi.ac.uk/pub/databases/gwas/summary_statistics/GCST90001001-GCST90002000/GCST90001959
CD25 on CD4+ T cell	2920 European	http://ftp.ebi.ac.uk/pub/databases/gwas/summary_statistics/GCST90001001-GCST90002000/GCST90001960
CD25 on CD39+ CD4+ T cell	2920 European	http://ftp.ebi.ac.uk/pub/databases/gwas/summary_statistics/GCST90001001-GCST90002000/GCST90001961
CD25 on CD28+ CD4+ T cell	2920 European	http://ftp.ebi.ac.uk/pub/databases/gwas/summary_statistics/GCST90001001-GCST90002000/GCST90001962
FSC-A on myeloid Dendritic Cell	2872 European	http://ftp.ebi.ac.uk/pub/databases/gwas/summary_statistics/GCST90001001-GCST90002000/GCST90001963
FSC-A on plasmacytoid Dendritic Cell	2872 European	http://ftp.ebi.ac.uk/pub/databases/gwas/summary_statistics/GCST90001001-GCST90002000/GCST90001964
FSC-A on monocyte	2850 European	http://ftp.ebi.ac.uk/pub/databases/gwas/summary_statistics/GCST90001001-GCST90002000/GCST90001965
FSC-A on granulocyte	2850 European	http://ftp.ebi.ac.uk/pub/databases/gwas/summary_statistics/GCST90001001-GCST90002000/GCST90001966
FSC-A on CD14+ monocyte	3112 European	http://ftp.ebi.ac.uk/pub/databases/gwas/summary_statistics/GCST90001001-GCST90002000/GCST90001967
FSC-A on B cell	3112 European	http://ftp.ebi.ac.uk/pub/databases/gwas/summary_statistics/GCST90001001-GCST90002000/GCST90001968
FSC-A on Natural Killer	3113 European	http://ftp.ebi.ac.uk/pub/databases/gwas/summary_statistics/GCST90001001-GCST90002000/GCST90001969
FSC-A on HLA DR+ Natural Killer	2971 European	http://ftp.ebi.ac.uk/pub/databases/gwas/summary_statistics/GCST90001001-GCST90002000/GCST90001970
FSC-A on lymphocyte	3113 European	http://ftp.ebi.ac.uk/pub/databases/gwas/summary_statistics/GCST90001001-GCST90002000/GCST90001971
FSC-A on T cell	3113 European	http://ftp.ebi.ac.uk/pub/databases/gwas/summary_statistics/GCST90001001-GCST90002000/GCST90001972
FSC-A on CD4+ T cell	3113 European	http://ftp.ebi.ac.uk/pub/databases/gwas/summary_statistics/GCST90001001-GCST90002000/GCST90001973
FSC-A on CD8+ T cell	3113 European	http://ftp.ebi.ac.uk/pub/databases/gwas/summary_statistics/GCST90001001-GCST90002000/GCST90001974
FSC-A on HLA DR+ T cell	3060 European	http://ftp.ebi.ac.uk/pub/databases/gwas/summary_statistics/GCST90001001-GCST90002000/GCST90001975
FSC-A on Natural Killer T	3113 European	http://ftp.ebi.ac.uk/pub/databases/gwas/summary_statistics/GCST90001001-GCST90002000/GCST90001976
FSC-A on HLA DR+ CD4+ T cell	3060 European	http://ftp.ebi.ac.uk/pub/databases/gwas/summary_statistics/GCST90001001-GCST90002000/GCST90001977
FSC-A on HLA DR+ CD8+ T cell	3060 European	http://ftp.ebi.ac.uk/pub/databases/gwas/summary_statistics/GCST90001001-GCST90002000/GCST90001978
CD16 on CD14- CD16+ monocyte	3620 European	http://ftp.ebi.ac.uk/pub/databases/gwas/summary_statistics/GCST90001001-GCST90002000/GCST90001979
CD11c+ monocyte Absolute Count	3020 European	http://ftp.ebi.ac.uk/pub/databases/gwas/summary_statistics/GCST90001001-GCST90002000/GCST90001448
CD11c+ monocyte %monocyte	3043 European	http://ftp.ebi.ac.uk/pub/databases/gwas/summary_statistics/GCST90001001-GCST90002000/GCST90001449
CD62L- monocyte Absolute Count	3019 European	http://ftp.ebi.ac.uk/pub/databases/gwas/summary_statistics/GCST90001001-GCST90002000/GCST90001450
HLA DR++ monocyte %leukocyte	3595 European	http://ftp.ebi.ac.uk/pub/databases/gwas/summary_statistics/GCST90001001-GCST90002000/GCST90001476
HLA DR++ monocyte Absolute Count	3579 European	http://ftp.ebi.ac.uk/pub/databases/gwas/summary_statistics/GCST90001001-GCST90002000/GCST90001477
T/B cell	3653 European	http://ftp.ebi.ac.uk/pub/databases/gwas/summary_statistics/GCST90001001-GCST90002000/GCST90001588
CD4+/CD8+ T cell	3652 European	http://ftp.ebi.ac.uk/pub/databases/gwas/summary_statistics/GCST90001001-GCST90002000/GCST90001589
CD4+ T cell Absolute Count	3652 European	http://ftp.ebi.ac.uk/pub/databases/gwas/summary_statistics/GCST90001001-GCST90002000/GCST90001590
CD4+ T cell %T cell	3668 European	http://ftp.ebi.ac.uk/pub/databases/gwas/summary_statistics/GCST90001001-GCST90002000/GCST90001591
CD8+ T cell Absolute Count	3652 European	http://ftp.ebi.ac.uk/pub/databases/gwas/summary_statistics/GCST90001001-GCST90002000/GCST90001592
CD8+ T cell %T cell	3668 European	http://ftp.ebi.ac.uk/pub/databases/gwas/summary_statistics/GCST90001001-GCST90002000/GCST90001593
CD4+CD8+ T cell Absolute Count	3652 European	http://ftp.ebi.ac.uk/pub/databases/gwas/summary_statistics/GCST90001001-GCST90002000/GCST90001594
CD4+CD8+ T cell %T cell	3668 European	http://ftp.ebi.ac.uk/pub/databases/gwas/summary_statistics/GCST90001001-GCST90002000/GCST90001595
CD8dim T cell Absolute Count	3652 European	http://ftp.ebi.ac.uk/pub/databases/gwas/summary_statistics/GCST90001001-GCST90002000/GCST90001596
CD8dim T cell %T cell	3668 European	http://ftp.ebi.ac.uk/pub/databases/gwas/summary_statistics/GCST90001001-GCST90002000/GCST90001597
CD4-CD8- T cell Absolute Count	3652 European	http://ftp.ebi.ac.uk/pub/databases/gwas/summary_statistics/GCST90001001-GCST90002000/GCST90001598
CD4-CD8- T cell %T cell	3668 European	http://ftp.ebi.ac.uk/pub/databases/gwas/summary_statistics/GCST90001001-GCST90002000/GCST90001599
Leukocyte Absolute Count	3653 European	http://ftp.ebi.ac.uk/pub/databases/gwas/summary_statistics/GCST90001001-GCST90002000/GCST90001600
Lymphocyte Absolute Count	3653 European	http://ftp.ebi.ac.uk/pub/databases/gwas/summary_statistics/GCST90001001-GCST90002000/GCST90001601
CD11c+ CD62L- monocyte Absolute Count	3017 European	http://ftp.ebi.ac.uk/pub/databases/gwas/summary_statistics/GCST90001001-GCST90002000/GCST90001452
T cell %lymphocyte	3669 European	http://ftp.ebi.ac.uk/pub/databases/gwas/summary_statistics/GCST90001001-GCST90002000/GCST90001604
CD62L- HLA DR++ monocyte Absolute Count	3018 European	http://ftp.ebi.ac.uk/pub/databases/gwas/summary_statistics/GCST90001001-GCST90002000/GCST90001454
CD62L- HLA DR++ monocyte %monocyte	3041 European	http://ftp.ebi.ac.uk/pub/databases/gwas/summary_statistics/GCST90001001-GCST90002000/GCST90001455
CD4+CD8+ T cell %leukocyte	3668 European	http://ftp.ebi.ac.uk/pub/databases/gwas/summary_statistics/GCST90001001-GCST90002000/GCST90001608
CD4+ CD8dim T cell Absolute Count	3652 European	http://ftp.ebi.ac.uk/pub/databases/gwas/summary_statistics/GCST90001001-GCST90002000/GCST90001609
CD4+ CD8dim T cell %lymphocyte	3668 European	http://ftp.ebi.ac.uk/pub/databases/gwas/summary_statistics/GCST90001001-GCST90002000/GCST90001610
Myeloid Dendritic Cell Absolute Count	3387 European	http://ftp.ebi.ac.uk/pub/databases/gwas/summary_statistics/GCST90001001-GCST90002000/GCST90001458
Myeloid Dendritic Cell %Dendritic Cell	3410 European	http://ftp.ebi.ac.uk/pub/databases/gwas/summary_statistics/GCST90001001-GCST90002000/GCST90001459
Plasmacytoid Dendritic Cell Absolute Count	3374 European	http://ftp.ebi.ac.uk/pub/databases/gwas/summary_statistics/GCST90001001-GCST90002000/GCST90001460
Dendritic Cell Absolute Count	3374 European	http://ftp.ebi.ac.uk/pub/databases/gwas/summary_statistics/GCST90001001-GCST90002000/GCST90001461
CD62L- Dendritic Cell Absolute Count	3387 European	http://ftp.ebi.ac.uk/pub/databases/gwas/summary_statistics/GCST90001001-GCST90002000/GCST90001462
CD62L- Dendritic Cell %Dendritic Cell	3410 European	http://ftp.ebi.ac.uk/pub/databases/gwas/summary_statistics/GCST90001001-GCST90002000/GCST90001463
CD86+ myeloid Dendritic Cell Absolute Count	3387 European	http://ftp.ebi.ac.uk/pub/databases/gwas/summary_statistics/GCST90001001-GCST90002000/GCST90001464
CD86+ myeloid Dendritic Cell %Dendritic Cell	3410 European	http://ftp.ebi.ac.uk/pub/databases/gwas/summary_statistics/GCST90001001-GCST90002000/GCST90001465
CD86+ plasmacytoid Dendritic Cell Absolute Count	3374 European	http://ftp.ebi.ac.uk/pub/databases/gwas/summary_statistics/GCST90001001-GCST90002000/GCST90001466
CD86+ plasmacytoid Dendritic Cell %Dendritic Cell	3410 European	http://ftp.ebi.ac.uk/pub/databases/gwas/summary_statistics/GCST90001001-GCST90002000/GCST90001467
CD62L- myeloid Dendritic Cell Absolute Count	3387 European	http://ftp.ebi.ac.uk/pub/databases/gwas/summary_statistics/GCST90001001-GCST90002000/GCST90001468
CD62L- myeloid Dendritic Cell %Dendritic Cell	3410 European	http://ftp.ebi.ac.uk/pub/databases/gwas/summary_statistics/GCST90001001-GCST90002000/GCST90001469
CD62L- plasmacytoid Dendritic Cell Absolute Count	3374 European	http://ftp.ebi.ac.uk/pub/databases/gwas/summary_statistics/GCST90001001-GCST90002000/GCST90001470
CD62L- plasmacytoid Dendritic Cell %Dendritic Cell	3410 European	http://ftp.ebi.ac.uk/pub/databases/gwas/summary_statistics/GCST90001001-GCST90002000/GCST90001471
CD62L- CD86+ myeloid Dendritic Cell Absolute Count	3387 European	http://ftp.ebi.ac.uk/pub/databases/gwas/summary_statistics/GCST90001001-GCST90002000/GCST90001472
CD62L- CD86+ myeloid Dendritic Cell %Dendritic Cell	3410 European	http://ftp.ebi.ac.uk/pub/databases/gwas/summary_statistics/GCST90001001-GCST90002000/GCST90001473
Plasmacytoid Dendritic Cell %Dendritic Cell	3410 European	http://ftp.ebi.ac.uk/pub/databases/gwas/summary_statistics/GCST90001001-GCST90002000/GCST90001474
HLA DR++ monocyte %monocyte	3595 European	http://ftp.ebi.ac.uk/pub/databases/gwas/summary_statistics/GCST90001001-GCST90002000/GCST90001475
CD62L- monocyte %monocyte	3042 European	http://ftp.ebi.ac.uk/pub/databases/gwas/summary_statistics/GCST90001001-GCST90002000/GCST90001451
Lymphocyte %leukocyte	3669 European	http://ftp.ebi.ac.uk/pub/databases/gwas/summary_statistics/GCST90001001-GCST90002000/GCST90001602
T cell Absolute Count	3653 European	http://ftp.ebi.ac.uk/pub/databases/gwas/summary_statistics/GCST90001001-GCST90002000/GCST90001603
CD11c+ CD62L- monocyte %monocyte	3040 European	http://ftp.ebi.ac.uk/pub/databases/gwas/summary_statistics/GCST90001001-GCST90002000/GCST90001453
T cell %leukocyte	3669 European	http://ftp.ebi.ac.uk/pub/databases/gwas/summary_statistics/GCST90001001-GCST90002000/GCST90001605
CD4+ T cell %leukocyte	3668 European	http://ftp.ebi.ac.uk/pub/databases/gwas/summary_statistics/GCST90001001-GCST90002000/GCST90001606
CD8+ T cell %leukocyte	3668 European	http://ftp.ebi.ac.uk/pub/databases/gwas/summary_statistics/GCST90001001-GCST90002000/GCST90001607
CD11c+ HLA DR++ monocyte Absolute Count	3019 European	http://ftp.ebi.ac.uk/pub/databases/gwas/summary_statistics/GCST90001001-GCST90002000/GCST90001456
CD11c+ HLA DR++ monocyte %monocyte	3042 European	http://ftp.ebi.ac.uk/pub/databases/gwas/summary_statistics/GCST90001001-GCST90002000/GCST90001457
CD28- CD127- CD25++ CD8+ T cell %T cell	3162 European	http://ftp.ebi.ac.uk/pub/databases/gwas/summary_statistics/GCST90001001-GCST90002000/GCST90001673
CD28- CD127- CD25++ CD8+ T cell %CD8+ T cell	3162 European	http://ftp.ebi.ac.uk/pub/databases/gwas/summary_statistics/GCST90001001-GCST90002000/GCST90001674
CD28- CD127- CD25++ CD8+ T cell Absolute Count	3130 European	http://ftp.ebi.ac.uk/pub/databases/gwas/summary_statistics/GCST90001001-GCST90002000/GCST90001675
CD28- CD25++ CD8+ T cell %T cell	3162 European	http://ftp.ebi.ac.uk/pub/databases/gwas/summary_statistics/GCST90001001-GCST90002000/GCST90001676
CD28- CD25++ CD8+ T cell %CD8+ T cell	3162 European	http://ftp.ebi.ac.uk/pub/databases/gwas/summary_statistics/GCST90001001-GCST90002000/GCST90001677
CD28- CD25++ CD8+ T cell Absolute Count	3130 European	http://ftp.ebi.ac.uk/pub/databases/gwas/summary_statistics/GCST90001001-GCST90002000/GCST90001678
CD25++ CD8+ T cell %T cell	3162 European	http://ftp.ebi.ac.uk/pub/databases/gwas/summary_statistics/GCST90001001-GCST90002000/GCST90001679
CD25++ CD8+ T cell %CD8+ T cell	3162 European	http://ftp.ebi.ac.uk/pub/databases/gwas/summary_statistics/GCST90001001-GCST90002000/GCST90001680
CD25++ CD8+ T cell Absolute Count	3130 European	http://ftp.ebi.ac.uk/pub/databases/gwas/summary_statistics/GCST90001001-GCST90002000/GCST90001681
CD127- CD8+ T cell %T cell	3403 European	http://ftp.ebi.ac.uk/pub/databases/gwas/summary_statistics/GCST90001001-GCST90002000/GCST90001682
CD127- CD8+ T cell %CD8+ T cell	3403 European	http://ftp.ebi.ac.uk/pub/databases/gwas/summary_statistics/GCST90001001-GCST90002000/GCST90001683
CD127- CD8+ T cell Absolute Count	3371 European	http://ftp.ebi.ac.uk/pub/databases/gwas/summary_statistics/GCST90001001-GCST90002000/GCST90001684
CD28- CD8+ T cell %T cell	3440 European	http://ftp.ebi.ac.uk/pub/databases/gwas/summary_statistics/GCST90001001-GCST90002000/GCST90001685
CD28- CD8+ T cell %CD8+ T cell	3440 European	http://ftp.ebi.ac.uk/pub/databases/gwas/summary_statistics/GCST90001001-GCST90002000/GCST90001686
CD28- CD8+ T cell Absolute Count	3408 European	http://ftp.ebi.ac.uk/pub/databases/gwas/summary_statistics/GCST90001001-GCST90002000/GCST90001687
CD28+ CD45RA+ CD8+ T cell %T cell	3440 European	http://ftp.ebi.ac.uk/pub/databases/gwas/summary_statistics/GCST90001001-GCST90002000/GCST90001688
CD28+ CD45RA+ CD8+ T cell %CD8+ T cell	3440 European	http://ftp.ebi.ac.uk/pub/databases/gwas/summary_statistics/GCST90001001-GCST90002000/GCST90001689
CD28+ CD45RA+ CD8+ T cell Absolute Count	3408 European	http://ftp.ebi.ac.uk/pub/databases/gwas/summary_statistics/GCST90001001-GCST90002000/GCST90001690
CD28+ CD45RA- CD8+ T cell %T cell	3440 European	http://ftp.ebi.ac.uk/pub/databases/gwas/summary_statistics/GCST90001001-GCST90002000/GCST90001691
CD28+ CD45RA- CD8+ T cell %CD8+ T cell	3440 European	http://ftp.ebi.ac.uk/pub/databases/gwas/summary_statistics/GCST90001001-GCST90002000/GCST90001692
CD28+ CD45RA- CD8+ T cell Absolute Count	3408 European	http://ftp.ebi.ac.uk/pub/databases/gwas/summary_statistics/GCST90001001-GCST90002000/GCST90001693
CD28- CD4-CD8- T cell %T cell	3440 European	http://ftp.ebi.ac.uk/pub/databases/gwas/summary_statistics/GCST90001001-GCST90002000/GCST90001694
CD45RA- CD28- CD8+ T cell Absolute Count	3408 European	http://ftp.ebi.ac.uk/pub/databases/gwas/summary_statistics/GCST90001001-GCST90002000/GCST90001695
CD45RA- CD28- CD8+ T cell %CD8+ T cell	3425 European	http://ftp.ebi.ac.uk/pub/databases/gwas/summary_statistics/GCST90001001-GCST90002000/GCST90001696
CD45RA- CD28- CD8+ T cell %T cell	3425 European	http://ftp.ebi.ac.uk/pub/databases/gwas/summary_statistics/GCST90001001-GCST90002000/GCST90001697
Terminally Differentiated CD4-CD8- T cell %T cell	3427 European	http://ftp.ebi.ac.uk/pub/databases/gwas/summary_statistics/GCST90001001-GCST90002000/GCST90001574
Naive CD4+ T cell %T cell	3427 European	http://ftp.ebi.ac.uk/pub/databases/gwas/summary_statistics/GCST90001001-GCST90002000/GCST90001575
Transitional B cell %B cell	3657 European	http://ftp.ebi.ac.uk/pub/databases/gwas/summary_statistics/GCST90001001-GCST90002000/GCST90001576
Transitional B cell Absolute Count	3656 European	http://ftp.ebi.ac.uk/pub/databases/gwas/summary_statistics/GCST90001001-GCST90002000/GCST90001577
Transitional B cell %lymphocyte	3656 European	http://ftp.ebi.ac.uk/pub/databases/gwas/summary_statistics/GCST90001001-GCST90002000/GCST90001578
CD28- CD4-CD8- T cell %CD4-CD8- T cell	3440 European	http://ftp.ebi.ac.uk/pub/databases/gwas/summary_statistics/GCST90001001-GCST90002000/GCST90001653
CD28- CD4-CD8- T cell Absolute Count	3408 European	http://ftp.ebi.ac.uk/pub/databases/gwas/summary_statistics/GCST90001001-GCST90002000/GCST90001654
CD28+ CD4-CD8- T cell %T cell	3440 European	http://ftp.ebi.ac.uk/pub/databases/gwas/summary_statistics/GCST90001001-GCST90002000/GCST90001655
CD28+ CD4-CD8- T cell %CD4-CD8- T cell	3440 European	http://ftp.ebi.ac.uk/pub/databases/gwas/summary_statistics/GCST90001001-GCST90002000/GCST90001656
CD28+ CD4-CD8- T cell Absolute Count	3408 European	http://ftp.ebi.ac.uk/pub/databases/gwas/summary_statistics/GCST90001001-GCST90002000/GCST90001657
CD39+ CD4+ T cell %T cell	3440 European	http://ftp.ebi.ac.uk/pub/databases/gwas/summary_statistics/GCST90001001-GCST90002000/GCST90001658
CD39+ CD4+ T cell %CD4+ T cell	3440 European	http://ftp.ebi.ac.uk/pub/databases/gwas/summary_statistics/GCST90001001-GCST90002000/GCST90001659
CD39+ CD4+ T cell Absolute Count	3408 European	http://ftp.ebi.ac.uk/pub/databases/gwas/summary_statistics/GCST90001001-GCST90002000/GCST90001660
CD28- CD8dim T cell %T cell	3440 European	http://ftp.ebi.ac.uk/pub/databases/gwas/summary_statistics/GCST90001001-GCST90002000/GCST90001661
CD28- CD8dim T cell %CD8dim T cell	3440 European	http://ftp.ebi.ac.uk/pub/databases/gwas/summary_statistics/GCST90001001-GCST90002000/GCST90001662
CD28- CD8dim T cell Absolute Count	3408 European	http://ftp.ebi.ac.uk/pub/databases/gwas/summary_statistics/GCST90001001-GCST90002000/GCST90001663
CD28+ CD45RA+ CD8dim T cell %T cell	3440 European	http://ftp.ebi.ac.uk/pub/databases/gwas/summary_statistics/GCST90001001-GCST90002000/GCST90001664
CD28+ CD45RA+ CD8dim T cell %CD8dim T cell	3440 European	http://ftp.ebi.ac.uk/pub/databases/gwas/summary_statistics/GCST90001001-GCST90002000/GCST90001665
CD28+ CD45RA+ CD8dim T cell Absolute Count	3408 European	http://ftp.ebi.ac.uk/pub/databases/gwas/summary_statistics/GCST90001001-GCST90002000/GCST90001666
CD28+ CD45RA- CD8dim T cell %T cell	3440 European	http://ftp.ebi.ac.uk/pub/databases/gwas/summary_statistics/GCST90001001-GCST90002000/GCST90001667
CD28+ CD45RA- CD8dim T cell %CD8dim T cell	3440 European	http://ftp.ebi.ac.uk/pub/databases/gwas/summary_statistics/GCST90001001-GCST90002000/GCST90001668
CD28+ CD45RA- CD8dim T cell Absolute Count	3408 European	http://ftp.ebi.ac.uk/pub/databases/gwas/summary_statistics/GCST90001001-GCST90002000/GCST90001669
CD39+ CD8+ T cell %T cell	3440 European	http://ftp.ebi.ac.uk/pub/databases/gwas/summary_statistics/GCST90001001-GCST90002000/GCST90001670
CD39+ CD8+ T cell %CD8+ T cell	3440 European	http://ftp.ebi.ac.uk/pub/databases/gwas/summary_statistics/GCST90001001-GCST90002000/GCST90001671
CD39+ CD8+ T cell Absolute Count	3408 European	http://ftp.ebi.ac.uk/pub/databases/gwas/summary_statistics/GCST90001001-GCST90002000/GCST90001672
CD45RA+ CD28- CD8+ T cell Absolute Count	3408 European	http://ftp.ebi.ac.uk/pub/databases/gwas/summary_statistics/GCST90001001-GCST90002000/GCST90001698
CD45RA+ CD28- CD8+ T cell %CD8+ T cell	3425 European	http://ftp.ebi.ac.uk/pub/databases/gwas/summary_statistics/GCST90001001-GCST90002000/GCST90001699
CD45RA+ CD28- CD8+ T cell %T cell	3425 European	http://ftp.ebi.ac.uk/pub/databases/gwas/summary_statistics/GCST90001001-GCST90002000/GCST90001700
CD14- CD16+ monocyte Absolute Count	3629 European	http://ftp.ebi.ac.uk/pub/databases/gwas/summary_statistics/GCST90001001-GCST90002000/GCST90001579
CD14+ CD16+ monocyte Absolute Count	3629 European	http://ftp.ebi.ac.uk/pub/databases/gwas/summary_statistics/GCST90001001-GCST90002000/GCST90001580

## Sheet: Sheet2
SNPs as Instrument Variables
SNP	effect_allele.exposure	other_allele.exposure	effect_allele.outcome	other_allele.outcome	beta.exposure	beta.outcome	eaf.exposure	eaf.outcome	id.outcome	chr.outcome	pos.outcome	pval.outcome	se.outcome	outcome	samplesize.outcome	pval.exposure	pos.exposure	samplesize.exposure	chr.exposure	se.exposure	id.exposure	exposure	R2	F
rs10002165	C	T	C	T	-0.3786	0.178519	0.0216	0.0371606	finngen_R10_C3_MENINGIOMA_EXALLC	4	144312375	0.0927534	0.106195	Brain meningioma	314708	9.12e-06	145233527	3652	4	0.08521	ebi-a-GCST90001594	CD4+CD8+ T cell Absolute Count	0.0053766	19.7307
rs10851760	G	A	G	A	-0.1506	0.0904098	0.8111	0.676535	finngen_R10_C3_MENINGIOMA_EXALLC	15	66579502	0.0315668	0.042054	Brain meningioma	314708	2.34e-06	66871840	3652	15	0.03184	ebi-a-GCST90001594	CD4+CD8+ T cell Absolute Count	0.00608865	22.3597
rs11025036	A	G	A	G	-0.4567	-0.00342841	0.022	0.0100321	finngen_R10_C3_MENINGIOMA_EXALLC	11	19154086	0.98598	0.195098	Brain meningioma	314708	3.35e-08	19175633	3652	11	0.08253	ebi-a-GCST90001594	CD4+CD8+ T cell Absolute Count	0.00831536	30.6056
rs117166897	G	A	G	A	-0.2471	9.70487e-05	0.0561	0.0020234	finngen_R10_C3_MENINGIOMA_EXALLC	10	10922857	0.999824	0.440229	Brain meningioma	314708	4.23e-06	10964820	3652	10	0.05363	ebi-a-GCST90001594	CD4+CD8+ T cell Absolute Count	0.00577939	21.2174
rs11725463	G	A	G	A	-0.2338	0.00133263	0.0589	0.0792323	finngen_R10_C3_MENINGIOMA_EXALLC	4	93662954	0.98535	0.0725763	Brain meningioma	314708	9.07e-06	94584105	3652	4	0.05261	ebi-a-GCST90001594	CD4+CD8+ T cell Absolute Count	0.00537873	19.7385
rs12142860	T	G	T	G	0.5894	0.467758	0.0096	0.00477984	finngen_R10_C3_MENINGIOMA_EXALLC	1	215825243	0.103229	0.287074	Brain meningioma	314708	4.97e-06	215998585	3652	1	0.1289	ebi-a-GCST90001594	CD4+CD8+ T cell Absolute Count	0.00569252	20.8966
rs147688743	A	G	A	G	-0.4601	0.133857	0.0153	0.0126099	finngen_R10_C3_MENINGIOMA_EXALLC	10	63050559	0.447423	0.176193	Brain meningioma	314708	3.45e-06	64810319	3652	10	0.09898	ebi-a-GCST90001594	CD4+CD8+ T cell Absolute Count	0.00588189	21.5959
rs1764923	T	G	T	G	-0.1177	-0.107146	0.4094	0.225496	finngen_R10_C3_MENINGIOMA_EXALLC	13	85753920	0.0225414	0.0469709	Brain meningioma	314708	3.96e-06	86328055	3652	13	0.02548	ebi-a-GCST90001594	CD4+CD8+ T cell Absolute Count	0.00580889	21.3263
rs2857229	G	A	G	A	0.273	-0.0282326	0.2581	0.362021	finngen_R10_C3_MENINGIOMA_EXALLC	12	6791450	0.490206	0.0409179	Brain meningioma	314708	1.03e-22	6900616	3652	12	0.02764	ebi-a-GCST90001594	CD4+CD8+ T cell Absolute Count	0.0260177	97.5015
rs6022045	C	T	C	T	-0.1144	-0.0340648	0.5743	0.435781	finngen_R10_C3_MENINGIOMA_EXALLC	20	52688749	0.392106	0.0398045	Brain meningioma	314708	5.16e-06	51305288	3652	20	0.02505	ebi-a-GCST90001594	CD4+CD8+ T cell Absolute Count	0.00567849	20.8448
rs62314120	A	G	A	G	0.1612	-0.0487014	0.1353	0.118622	finngen_R10_C3_MENINGIOMA_EXALLC	4	126029958	0.422256	0.060686	Brain meningioma	314708	7.96e-06	126951113	3652	4	0.03605	ebi-a-GCST90001594	CD4+CD8+ T cell Absolute Count	0.00544525	19.984
rs7141604	T	C	T	C	0.1146	-0.0270105	0.3499	0.455169	finngen_R10_C3_MENINGIOMA_EXALLC	14	20783887	0.494349	0.0395233	Brain meningioma	314708	7.82e-06	21252046	3652	14	0.0256	ebi-a-GCST90001594	CD4+CD8+ T cell Absolute Count	0.00545735	20.0286
rs7160965	C	T	C	T	0.1768	0.0158343	0.8951	0.931431	finngen_R10_C3_MENINGIOMA_EXALLC	14	31037299	0.838279	0.077583	Brain meningioma	314708	9.02e-06	31506505	3652	14	0.03976	ebi-a-GCST90001594	CD4+CD8+ T cell Absolute Count	0.00538513	19.7621
rs72694502	C	T	C	T	-0.3783	-0.262103	0.0219	0.00770329	finngen_R10_C3_MENINGIOMA_EXALLC	14	84694900	0.237838	0.222045	Brain meningioma	314708	5.15e-06	85161244	3652	14	0.08288	ebi-a-GCST90001594	CD4+CD8+ T cell Absolute Count	0.00567247	20.8226
rs72728134	T	A	T	A	0.1231	0.0053275	0.2833	0.242074	finngen_R10_C3_MENINGIOMA_EXALLC	1	100131373	0.907765	0.0459827	Brain meningioma	314708	7.9e-06	100596929	3652	1	0.02752	ebi-a-GCST90001594	CD4+CD8+ T cell Absolute Count	0.00544898	19.9978
rs75275131	G	A	G	A	0.6861	-0.15714	0.0074	0.013883	finngen_R10_C3_MENINGIOMA_EXALLC	2	4377654	0.359109	0.171351	Brain meningioma	314708	2.03e-06	4425244	3652	2	0.1442	ebi-a-GCST90001594	CD4+CD8+ T cell Absolute Count	0.00616069	22.6259
rs77965313	C	A	C	A	-0.3127	0.0524141	0.0377	0.109058	finngen_R10_C3_MENINGIOMA_EXALLC	9	118152837	0.409368	0.0635318	Brain meningioma	314708	1.82e-06	120915115	3652	9	0.06542	ebi-a-GCST90001594	CD4+CD8+ T cell Absolute Count	0.00621721	22.8348
rs857241	G	T	G	T	-0.9906	-0.160695	0.0033	0.0151658	finngen_R10_C3_MENINGIOMA_EXALLC	20	3098233	0.32116	0.161978	Brain meningioma	314708	4.4e-06	3078879	3652	20	0.2154	ebi-a-GCST90001594	CD4+CD8+ T cell Absolute Count	0.00575793	21.1382
rs1000411	T	C	T	C	0.1341	0.00619775	0.2729	0.149772	finngen_R10_C3_MENINGIOMA_EXALLC	20	41005976	0.910422	0.0550879	Brain meningioma	314708	4.96e-06	39634616	3435	20	0.02931	ebi-a-GCST90001933	CD25 on CD45RA- CD4 not regulatory T cell	0.00605704	20.9205
rs10509573	C	T	C	T	-0.1305	-0.115669	0.262	0.246576	finngen_R10_C3_MENINGIOMA_EXALLC	10	89429464	0.0115529	0.0458	Brain meningioma	314708	7.72e-06	91189221	3435	10	0.02914	ebi-a-GCST90001933	CD25 on CD45RA- CD4 not regulatory T cell	0.00580479	20.0442
rs116928928	C	T	C	T	-0.3318	0.429093	0.0409	0.0088448	finngen_R10_C3_MENINGIOMA_EXALLC	11	32009049	0.0471628	0.216185	Brain meningioma	314708	4.52e-07	32030595	3435	11	0.06563	ebi-a-GCST90001933	CD25 on CD45RA- CD4 not regulatory T cell	0.00738587	25.5444
rs118110714	A	G	A	G	1.117	-0.0367598	0.0031	0.0646856	finngen_R10_C3_MENINGIOMA_EXALLC	12	15907991	0.647317	0.0803505	Brain meningioma	314708	9.22e-07	16060925	3435	12	0.2272	ebi-a-GCST90001933	CD25 on CD45RA- CD4 not regulatory T cell	0.00698743	24.1567
rs139194198	G	A	G	A	0.4981	0.172249	0.013	0.0299426	finngen_R10_C3_MENINGIOMA_EXALLC	13	82347745	0.133887	0.114913	Brain meningioma	314708	9.45e-06	82921880	3435	13	0.1123	ebi-a-GCST90001933	CD25 on CD45RA- CD4 not regulatory T cell	0.00569464	19.6617
rs139210967	G	A	G	A	2.576	-0.169989	0.0004	0.0153325	finngen_R10_C3_MENINGIOMA_EXALLC	1	157317151	0.295473	0.162484	Brain meningioma	314708	5.83e-06	157286941	3435	1	0.5674	ebi-a-GCST90001933	CD25 on CD45RA- CD4 not regulatory T cell	0.00596469	20.5997
rs143987752	C	T	C	T	-0.4097	-0.447782	0.0198	0.0017368	finngen_R10_C3_MENINGIOMA_EXALLC	2	33362288	0.328936	0.458671	Brain meningioma	314708	8.45e-06	33587355	3435	2	0.09185	ebi-a-GCST90001933	CD25 on CD45RA- CD4 not regulatory T cell	0.00575889	19.8848
rs144239147	A	G	A	G	0.5126	-0.330816	0.013	0.0122969	finngen_R10_C3_MENINGIOMA_EXALLC	17	50077304	0.0723736	0.184118	Brain meningioma	314708	6.07e-06	48154668	3435	17	0.1131	ebi-a-GCST90001933	CD25 on CD45RA- CD4 not regulatory T cell	0.00594451	20.5295
rs145627854	C	T	C	T	0.8384	-0.341165	0.0048	0.0022822	finngen_R10_C3_MENINGIOMA_EXALLC	18	69856770	0.405215	0.409885	Brain meningioma	314708	5.93e-06	67524006	3435	18	0.1848	ebi-a-GCST90001933	CD25 on CD45RA- CD4 not regulatory T cell	0.00595631	20.5705
rs149326960	G	T	G	T	-0.4159	-0.486984	0.0201	0.00415786	finngen_R10_C3_MENINGIOMA_EXALLC	3	20971089	0.106611	0.301797	Brain meningioma	314708	5.53e-06	21012581	3435	3	0.09138	ebi-a-GCST90001933	CD25 on CD45RA- CD4 not regulatory T cell	0.00599429	20.7025
rs16884012	T	C	T	C	-1.603	-0.00864728	0.0013	0.00243563	finngen_R10_C3_MENINGIOMA_EXALLC	5	10034107	0.983619	0.421174	Brain meningioma	314708	3.41e-06	10034219	3435	5	0.3446	ebi-a-GCST90001933	CD25 on CD45RA- CD4 not regulatory T cell	0.00626012	21.6264
rs175717	T	A	T	A	-0.1327	0.175944	0.7202	0.841474	finngen_R10_C3_MENINGIOMA_EXALLC	14	75519261	0.00153794	0.0555478	Brain meningioma	314708	2.36e-06	75985604	3435	14	0.02806	ebi-a-GCST90001933	CD25 on CD45RA- CD4 not regulatory T cell	0.00646876	22.3519
rs181516190	A	T	A	T	0.4995	0.163498	0.0223	0.00857529	finngen_R10_C3_MENINGIOMA_EXALLC	7	35225119	0.45295	0.217851	Brain meningioma	314708	8.3e-09	35264731	3435	7	0.08646	ebi-a-GCST90001933	CD25 on CD45RA- CD4 not regulatory T cell	0.00962308	33.357
rs181741769	C	T	C	T	1.229	-0.0383205	0.002	0.0315762	finngen_R10_C3_MENINGIOMA_EXALLC	1	26673167	0.734196	0.112857	Brain meningioma	314708	6.33e-06	26999658	3435	1	0.2718	ebi-a-GCST90001933	CD25 on CD45RA- CD4 not regulatory T cell	0.00591699	20.4339
rs35894198	A	G	A	G	0.1808	-0.0505434	0.1259	0.103179	finngen_R10_C3_MENINGIOMA_EXALLC	2	9221707	0.442889	0.0658697	Brain meningioma	314708	2.61e-06	9361836	3435	2	0.0384	ebi-a-GCST90001933	CD25 on CD45RA- CD4 not regulatory T cell	0.0064123	22.1555
rs4075635	G	A	G	A	-0.1156	-0.0519144	0.4515	0.328441	finngen_R10_C3_MENINGIOMA_EXALLC	11	28490096	0.216308	0.0419881	Brain meningioma	314708	6.42e-06	28511643	3435	11	0.02558	ebi-a-GCST90001933	CD25 on CD45RA- CD4 not regulatory T cell	0.00591035	20.4109
rs4080481	A	C	A	C	0.1326	-0.00153286	0.3738	0.236787	finngen_R10_C3_MENINGIOMA_EXALLC	22	37509278	0.973783	0.0466417	Brain meningioma	314708	5.76e-07	37905285	3435	22	0.02647	ebi-a-GCST90001933	CD25 on CD45RA- CD4 not regulatory T cell	0.00725256	25.0799
rs4669451	C	T	C	T	0.1396	0.0159693	0.7378	0.719413	finngen_R10_C3_MENINGIOMA_EXALLC	2	9758043	0.716453	0.043968	Brain meningioma	314708	1.38e-06	9898172	3435	2	0.02887	ebi-a-GCST90001933	CD25 on CD45RA- CD4 not regulatory T cell	0.0067609	23.3681
rs61839660	T	C	T	C	0.6113	0.00141459	0.0544	0.0407365	finngen_R10_C3_MENINGIOMA_EXALLC	10	6052734	0.98862	0.0991776	Brain meningioma	314708	6.7e-28	6094697	3435	10	0.05534	ebi-a-GCST90001933	CD25 on CD45RA- CD4 not regulatory T cell	0.034304	121.949
rs62626343	G	C	G	C	0.1385	-0.0191828	0.2132	0.142925	finngen_R10_C3_MENINGIOMA_EXALLC	10	6086411	0.734827	0.0566347	Brain meningioma	314708	7.96e-06	6128374	3435	10	0.03097	ebi-a-GCST90001933	CD25 on CD45RA- CD4 not regulatory T cell	0.00578854	19.9878
rs67403544	A	G	A	G	0.4626	-0.0994932	0.0167	0.0464051	finngen_R10_C3_MENINGIOMA_EXALLC	4	21651964	0.292702	0.094556	Brain meningioma	314708	2.47e-06	21653587	3435	4	0.09804	ebi-a-GCST90001933	CD25 on CD45RA- CD4 not regulatory T cell	0.0064398	22.2511
rs7406899	G	A	G	A	0.195	-0.19294	0.8771	0.951489	finngen_R10_C3_MENINGIOMA_EXALLC	17	41610252	0.0371039	0.0925539	Brain meningioma	314708	6.5e-07	39766504	3435	17	0.03913	ebi-a-GCST90001933	CD25 on CD45RA- CD4 not regulatory T cell	0.00717785	24.8197
rs74553250	T	C	T	C	-0.2023	0.41842	0.1134	0.0102201	finngen_R10_C3_MENINGIOMA_EXALLC	17	41907272	0.036067	0.199612	Brain meningioma	314708	6.42e-07	40063525	3435	17	0.04055	ebi-a-GCST90001933	CD25 on CD45RA- CD4 not regulatory T cell	0.00719363	24.8747
rs79062365	C	T	C	T	0.4552	0.0568156	0.0167	0.0228958	finngen_R10_C3_MENINGIOMA_EXALLC	8	81349932	0.671863	0.134128	Brain meningioma	314708	2.55e-06	82262167	3435	8	0.09661	ebi-a-GCST90001933	CD25 on CD45RA- CD4 not regulatory T cell	0.00642149	22.1875
rs80026829	A	G	A	G	1.015	-0.15541	0.0029	0.0164655	finngen_R10_C3_MENINGIOMA_EXALLC	7	8579106	0.326363	0.158345	Brain meningioma	314708	8.79e-06	8618736	3435	7	0.2281	ebi-a-GCST90001933	CD25 on CD45RA- CD4 not regulatory T cell	0.00573137	19.7892
rs9480540	G	A	G	A	0.8126	-0.0240748	0.0047	0.06164	finngen_R10_C3_MENINGIOMA_EXALLC	6	150699938	0.767508	0.081434	Brain meningioma	314708	9.71e-06	151021074	3435	6	0.1834	ebi-a-GCST90001933	CD25 on CD45RA- CD4 not regulatory T cell	0.00568268	19.6201
rs10008912	G	A	G	A	0.1962	-0.00766369	0.5754	0.475578	finngen_R10_C3_MENINGIOMA_EXALLC	4	7146342	0.848605	0.0401454	Brain meningioma	314708	3.92e-06	7148069	1247	4	0.04231	ebi-a-GCST90001871	HVEM on T cell	0.016952	21.4692
rs10747856	G	A	G	A	0.1824	0.0453055	0.5225	0.476125	finngen_R10_C3_MENINGIOMA_EXALLC	12	59868335	0.250781	0.0394492	Brain meningioma	314708	5.98e-06	60262116	1247	12	0.04013	ebi-a-GCST90001871	HVEM on T cell	0.016297	20.626
rs11212429	T	C	T	C	-1.345	-0.383787	0.0064	0.00676352	finngen_R10_C3_MENINGIOMA_EXALLC	11	107890956	0.112615	0.241901	Brain meningioma	314708	1.73e-07	107761682	1247	11	0.256	ebi-a-GCST90001871	HVEM on T cell	0.0216566	27.5593
rs114178658	G	A	G	A	0.2853	-0.108612	0.1091	0.0404524	finngen_R10_C3_MENINGIOMA_EXALLC	4	35186703	0.286488	0.101901	Brain meningioma	314708	8.84e-06	35188325	1247	4	0.06394	ebi-a-GCST90001871	HVEM on T cell	0.0157149	19.8775
rs116783256	T	C	T	C	0.295	0.149824	0.1127	0.0600062	finngen_R10_C3_MENINGIOMA_EXALLC	2	209075533	0.0726725	0.0834731	Brain meningioma	314708	8.89e-06	209940257	1247	2	0.06613	ebi-a-GCST90001871	HVEM on T cell	0.0157074	19.8678
rs12284339	A	G	A	G	-1.363	-0.323819	0.0048	0.0122913	finngen_R10_C3_MENINGIOMA_EXALLC	11	107828833	0.0704904	0.17903	Brain meningioma	314708	3.3e-06	107699559	1247	11	0.2918	ebi-a-GCST90001871	HVEM on T cell	0.0171958	21.7833
rs12818999	A	G	A	G	0.4837	-0.0134438	0.0365	0.050048	finngen_R10_C3_MENINGIOMA_EXALLC	12	5024050	0.883218	0.0915221	Brain meningioma	314708	5.6e-06	5133216	1247	12	0.106	ebi-a-GCST90001871	HVEM on T cell	0.0164241	20.7895
rs140639767	A	C	A	C	-0.7914	0.251628	0.0124	0.0043471	finngen_R10_C3_MENINGIOMA_EXALLC	1	147526215	0.409648	0.305183	Brain meningioma	314708	9.67e-06	146998040	1247	1	0.1781	ebi-a-GCST90001871	HVEM on T cell	0.0155874	19.7137
rs1499672	G	A	G	A	-0.194	-0.00219276	0.5978	0.543475	finngen_R10_C3_MENINGIOMA_EXALLC	1	55571956	0.95568	0.0394552	Brain meningioma	314708	4.48e-06	56037629	1247	1	0.04209	ebi-a-GCST90001871	HVEM on T cell	0.0167511	21.2104
rs1552721	C	G	C	G	-0.4352	-0.0334669	0.0497	0.0645502	finngen_R10_C3_MENINGIOMA_EXALLC	11	6979137	0.679498	0.0810045	Brain meningioma	314708	4.52e-06	7000368	1247	11	0.09448	ebi-a-GCST90001871	HVEM on T cell	0.0167303	21.1837
rs1886730	C	T	C	T	0.2864	0.00664724	0.5778	0.481549	finngen_R10_C3_MENINGIOMA_EXALLC	1	2557169	0.866215	0.0394571	Brain meningioma	314708	7e-13	2488608	1247	1	0.03948	ebi-a-GCST90001871	HVEM on T cell	0.0404924	52.5406
rs2246952	G	A	G	A	0.279	0.0290673	0.1371	0.0897224	finngen_R10_C3_MENINGIOMA_EXALLC	10	69022836	0.673299	0.0689414	Brain meningioma	314708	1.85e-06	70782592	1247	10	0.05822	ebi-a-GCST90001871	HVEM on T cell	0.0180831	22.928
rs2731518	A	G	A	G	0.1923	-0.025095	0.6135	0.498324	finngen_R10_C3_MENINGIOMA_EXALLC	3	1855011	0.523027	0.0392915	Brain meningioma	314708	9.23e-06	1896695	1247	3	0.04318	ebi-a-GCST90001871	HVEM on T cell	0.0156557	19.8014
rs3138035	T	C	T	C	0.2134	0.0205476	0.2979	0.406531	finngen_R10_C3_MENINGIOMA_EXALLC	17	34318930	0.608845	0.0401539	Brain meningioma	314708	1.42e-06	32645949	1247	17	0.04403	ebi-a-GCST90001871	HVEM on T cell	0.0184893	23.4528
rs313856	C	T	C	T	0.2265	-0.109672	0.7522	0.696317	finngen_R10_C3_MENINGIOMA_EXALLC	19	46795006	0.0108738	0.0430637	Brain meningioma	314708	2.36e-06	47298263	1247	19	0.04776	ebi-a-GCST90001871	HVEM on T cell	0.0177165	22.4549
rs62140870	G	A	G	A	-0.6421	0.00722216	0.02	0.0313114	finngen_R10_C3_MENINGIOMA_EXALLC	2	47486782	0.948942	0.112784	Brain meningioma	314708	8.82e-06	47713921	1247	2	0.1439	ebi-a-GCST90001871	HVEM on T cell	0.0157158	19.8786
rs6577804	C	T	C	T	-0.1933	-0.0077753	0.3741	0.47173	finngen_R10_C3_MENINGIOMA_EXALLC	8	137510621	0.844199	0.0395639	Brain meningioma	314708	6.1e-06	138522864	1247	8	0.04255	ebi-a-GCST90001871	HVEM on T cell	0.0162806	20.6048
rs73049692	C	T	C	T	-0.3789	-0.0597431	0.0593	0.0629005	finngen_R10_C3_MENINGIOMA_EXALLC	19	51492094	0.463523	0.0814984	Brain meningioma	314708	7.32e-06	51995348	1247	19	0.08413	ebi-a-GCST90001871	HVEM on T cell	0.0160057	20.2512
rs73227426	T	C	T	C	0.9814	-0.0451616	0.0084	0.106188	finngen_R10_C3_MENINGIOMA_EXALLC	3	112349656	0.480423	0.0640025	Brain meningioma	314708	8.57e-06	112068503	1247	3	0.2196	ebi-a-GCST90001871	HVEM on T cell	0.0157638	19.9402
rs73449242	T	C	T	C	0.2877	0.00377433	0.1239	0.0480513	finngen_R10_C3_MENINGIOMA_EXALLC	13	23459842	0.967295	0.0920533	Brain meningioma	314708	4.45e-06	24033981	1247	13	0.06242	ebi-a-GCST90001871	HVEM on T cell	0.0167506	21.2097
rs7731342	T	C	T	C	0.3429	0.0424326	0.0798	0.090178	finngen_R10_C3_MENINGIOMA_EXALLC	5	105214210	0.537617	0.0688371	Brain meningioma	314708	7.58e-06	104549911	1247	5	0.07627	ebi-a-GCST90001871	HVEM on T cell	0.0159506	20.1804
rs7738988	A	C	A	C	0.2264	-0.0193299	0.751	0.762139	finngen_R10_C3_MENINGIOMA_EXALLC	6	83050984	0.676374	0.0463083	Brain meningioma	314708	1.74e-06	83760703	1247	6	0.04713	ebi-a-GCST90001871	HVEM on T cell	0.0181689	23.0389
rs78389375	T	C	T	C	-0.5153	1.0076	0.0357	0.00110656	finngen_R10_C3_MENINGIOMA_EXALLC	7	81531645	0.101269	0.614868	Brain meningioma	314708	2.25e-06	81160961	1247	7	0.1084	ebi-a-GCST90001871	HVEM on T cell	0.017799	22.5613
rs79388518	C	T	C	T	-0.5518	-0.231639	0.0329	0.00590482	finngen_R10_C3_MENINGIOMA_EXALLC	18	1705001	0.369776	0.258268	Brain meningioma	314708	3.8e-06	1705002	1247	18	0.1189	ebi-a-GCST90001871	HVEM on T cell	0.0169784	21.5032
rs9870329	T	C	T	C	0.4262	0.25619	0.0541	0.0325386	finngen_R10_C3_MENINGIOMA_EXALLC	3	126383266	0.0219043	0.111775	Brain meningioma	314708	7.62e-06	126102109	1247	3	0.09482	ebi-a-GCST90001871	HVEM on T cell	0.0159434	20.1711
rs10011142	T	C	T	C	-0.1374	-0.0229558	0.1991	0.0941976	finngen_R10_C3_MENINGIOMA_EXALLC	4	5013759	0.738117	0.0686582	Brain meningioma	314708	9.37e-06	5015486	3579	4	0.03097	ebi-a-GCST90001996	CX3CR1 on CD14+ CD16+ monocyte	0.0054695	19.672
rs10499824	T	C	T	C	0.439	-0.758426	0.0168	0.00111609	finngen_R10_C3_MENINGIOMA_EXALLC	7	75541772	0.234127	0.637443	Brain meningioma	314708	6.23e-06	75171091	3579	7	0.09702	ebi-a-GCST90001996	CX3CR1 on CD14+ CD16+ monocyte	0.0056881	20.4627
rs112450242	T	C	T	C	-1.107	0.191605	0.0035	0.0397531	finngen_R10_C3_MENINGIOMA_EXALLC	17	77276914	0.0573099	0.100795	Brain meningioma	314708	4.09e-06	75272996	3579	17	0.2399	ebi-a-GCST90001996	CX3CR1 on CD14+ CD16+ monocyte	0.00591421	21.281
rs117043578	T	C	T	C	2.527	-0.161204	0.0004	0.0100956	finngen_R10_C3_MENINGIOMA_EXALLC	13	103729131	0.407812	0.19475	Brain meningioma	314708	9.91e-06	104381481	3579	13	0.5709	ebi-a-GCST90001996	CX3CR1 on CD14+ CD16+ monocyte	0.0054445	19.5816
rs11768517	T	G	T	G	0.1326	0.00989633	0.3061	0.371536	finngen_R10_C3_MENINGIOMA_EXALLC	7	54852075	0.808523	0.0408378	Brain meningioma	314708	8.75e-07	54919768	3579	7	0.02691	ebi-a-GCST90001996	CX3CR1 on CD14+ CD16+ monocyte	0.00673847	24.267
rs117871360	G	A	G	A	-0.7288	0.0606917	0.0056	0.0741562	finngen_R10_C3_MENINGIOMA_EXALLC	8	3832543	0.419168	0.075126	Brain meningioma	314708	8.47e-06	3690065	3579	8	0.1634	ebi-a-GCST90001996	CX3CR1 on CD14+ CD16+ monocyte	0.00552769	19.8824
rs117896307	C	T	C	T	-0.257	-0.0956219	0.0499	0.0211511	finngen_R10_C3_MENINGIOMA_EXALLC	18	72765785	0.495513	0.140297	Brain meningioma	314708	8.36e-06	70433020	3579	18	0.0576	ebi-a-GCST90001996	CX3CR1 on CD14+ CD16+ monocyte	0.0055316	19.8966
rs117940302	A	G	A	G	0.4039	-0.0375358	0.0226	0.0154689	finngen_R10_C3_MENINGIOMA_EXALLC	8	122822665	0.815294	0.160683	Brain meningioma	314708	2.28e-06	123834904	3579	8	0.08531	ebi-a-GCST90001996	CX3CR1 on CD14+ CD16+ monocyte	0.00622407	22.4029
rs12372861	G	C	G	C	-1.136	-0.590075	0.0022	0.00407755	finngen_R10_C3_MENINGIOMA_EXALLC	14	96196303	0.0509601	0.302321	Brain meningioma	314708	6.27e-06	96662640	3579	14	0.2511	ebi-a-GCST90001996	CX3CR1 on CD14+ CD16+ monocyte	0.00568624	20.456
rs1376624	C	T	C	T	0.1412	0.0909643	0.2161	0.172036	finngen_R10_C3_MENINGIOMA_EXALLC	2	186906408	0.0800756	0.0519724	Brain meningioma	314708	3.9e-06	187771135	3579	2	0.03053	ebi-a-GCST90001996	CX3CR1 on CD14+ CD16+ monocyte	0.00594109	21.3783
rs139952138	T	G	T	G	-0.3522	-0.18358	0.027	0.00194492	finngen_R10_C3_MENINGIOMA_EXALLC	22	33197813	0.691882	0.46323	Brain meningioma	314708	5.55e-06	33593799	3579	22	0.0774	ebi-a-GCST90001996	CX3CR1 on CD14+ CD16+ monocyte	0.00575214	20.6945
rs143002526	A	T	A	T	-0.55	-0.0581718	0.0133	0.0172842	finngen_R10_C3_MENINGIOMA_EXALLC	3	184931844	0.701058	0.151532	Brain meningioma	314708	1.1e-06	184649632	3579	3	0.1127	ebi-a-GCST90001996	CX3CR1 on CD14+ CD16+ monocyte	0.00661052	23.8032
rs148057702	T	C	T	C	-0.3442	-0.0144944	0.0305	0.0188877	finngen_R10_C3_MENINGIOMA_EXALLC	7	97923214	0.92218	0.148375	Brain meningioma	314708	4.01e-06	97552526	3579	7	0.07454	ebi-a-GCST90001996	CX3CR1 on CD14+ CD16+ monocyte	0.00592245	21.3108
rs149100	G	T	G	T	-0.1347	-0.039432	0.4225	0.333733	finngen_R10_C3_MENINGIOMA_EXALLC	1	162471247	0.34444	0.0417081	Brain meningioma	314708	8.49e-08	162441037	3579	1	0.0251	ebi-a-GCST90001996	CX3CR1 on CD14+ CD16+ monocyte	0.00798262	28.7836
rs16843658	T	C	T	C	-0.3609	-0.0159719	0.0309	0.0180511	finngen_R10_C3_MENINGIOMA_EXALLC	1	162702344	0.914497	0.148759	Brain meningioma	314708	1.01e-06	162672134	3579	1	0.07369	ebi-a-GCST90001996	CX3CR1 on CD14+ CD16+ monocyte	0.00665724	23.9725
rs16867973	G	A	G	A	0.1506	-0.0245938	0.165	0.116122	finngen_R10_C3_MENINGIOMA_EXALLC	8	101598051	0.688261	0.0612979	Brain meningioma	314708	8.3e-06	102610279	3579	8	0.03374	ebi-a-GCST90001996	CX3CR1 on CD14+ CD16+ monocyte	0.00553589	19.9121
rs17095454	C	T	C	T	-1.15	0.0832652	0.0029	0.00304593	finngen_R10_C3_MENINGIOMA_EXALLC	10	111573861	0.822095	0.370312	Brain meningioma	314708	3.15e-07	113333619	3579	10	0.2244	ebi-a-GCST90001996	CX3CR1 on CD14+ CD16+ monocyte	0.00728472	26.2487
rs17549676	A	G	A	G	-0.1916	0.0163817	0.0928	0.0407921	finngen_R10_C3_MENINGIOMA_EXALLC	16	63310828	0.870016	0.100109	Brain meningioma	314708	7.84e-06	63344732	3579	16	0.04281	ebi-a-GCST90001996	CX3CR1 on CD14+ CD16+ monocyte	0.00556564	20.0197
rs1801274	G	A	G	A	-0.4628	0.0177503	0.327	0.502807	finngen_R10_C3_MENINGIOMA_EXALLC	1	161509955	0.652032	0.0393627	Brain meningioma	314708	2.62e-69	161479745	3579	1	0.02573	ebi-a-GCST90001996	CX3CR1 on CD14+ CD16+ monocyte	0.0829013	323.344
rs182244806	T	C	T	C	-0.7264	0.257703	0.0056	0.00883557	finngen_R10_C3_MENINGIOMA_EXALLC	15	68359411	0.21503	0.20785	Brain meningioma	314708	6.93e-06	68651749	3579	15	0.1613	ebi-a-GCST90001996	CX3CR1 on CD14+ CD16+ monocyte	0.00563465	20.2694
rs2649752	A	C	A	C	0.1581	-0.0188262	0.2677	0.299409	finngen_R10_C3_MENINGIOMA_EXALLC	3	39310314	0.662387	0.0431181	Brain meningioma	314708	3.51e-08	39351805	3579	3	0.02862	ebi-a-GCST90001996	CX3CR1 on CD14+ CD16+ monocyte	0.00845426	30.4987
rs28491136	T	C	T	C	-0.1603	-0.0907297	0.1442	0.233146	finngen_R10_C3_MENINGIOMA_EXALLC	3	107245204	0.0527266	0.0468367	Brain meningioma	314708	7.18e-06	106964051	3579	3	0.03567	ebi-a-GCST90001996	CX3CR1 on CD14+ CD16+ monocyte	0.0056112	20.1845
rs372655475	T	G	T	G	-0.2806	-0.0670882	0.0426	0.0696279	finngen_R10_C3_MENINGIOMA_EXALLC	6	68176890	0.385257	0.0772684	Brain meningioma	314708	9.19e-06	68886782	3579	6	0.06317	ebi-a-GCST90001996	CX3CR1 on CD14+ CD16+ monocyte	0.00548282	19.7202
rs4957969	G	A	G	A	-0.2538	-0.00229848	0.9389	0.932613	finngen_R10_C3_MENINGIOMA_EXALLC	5	111622563	0.976462	0.0779027	Brain meningioma	314708	2.1e-06	110958260	3579	5	0.05341	ebi-a-GCST90001996	CX3CR1 on CD14+ CD16+ monocyte	0.00626967	22.5681
rs58215329	T	C	T	C	0.1816	-0.0322487	0.1157	0.0719292	finngen_R10_C3_MENINGIOMA_EXALLC	3	196738941	0.674646	0.0768229	Brain meningioma	314708	3.44e-06	196465812	3579	3	0.03906	ebi-a-GCST90001996	CX3CR1 on CD14+ CD16+ monocyte	0.00600331	21.6035
rs59871438	C	T	C	T	-0.962	-0.70037	0.0032	0.00120047	finngen_R10_C3_MENINGIOMA_EXALLC	15	96888847	0.219321	0.570178	Brain meningioma	314708	6.14e-06	97432077	3579	15	0.2124	ebi-a-GCST90001996	CX3CR1 on CD14+ CD16+ monocyte	0.00569898	20.5021
rs62170788	T	C	T	C	-0.2816	0.0863152	0.0418	0.0719353	finngen_R10_C3_MENINGIOMA_EXALLC	2	170101879	0.25713	0.0761693	Brain meningioma	314708	4.93e-06	170958389	3579	2	0.06155	ebi-a-GCST90001996	CX3CR1 on CD14+ CD16+ monocyte	0.00581453	20.9202
rs6952061	T	C	T	C	0.2141	-0.173959	0.0745	0.0855485	finngen_R10_C3_MENINGIOMA_EXALLC	7	30420236	0.012936	0.0699887	Brain meningioma	314708	8.18e-06	30459852	3579	7	0.04792	ebi-a-GCST90001996	CX3CR1 on CD14+ CD16+ monocyte	0.00554654	19.9506
rs72918158	A	G	A	G	-1.499	0.0319964	0.0017	0.0300983	finngen_R10_C3_MENINGIOMA_EXALLC	3	87029687	0.780777	0.114968	Brain meningioma	314708	1.33e-06	87078837	3579	3	0.3095	ebi-a-GCST90001996	CX3CR1 on CD14+ CD16+ monocyte	0.00651153	23.4444
rs74574092	C	T	C	T	0.2025	-0.152004	0.0915	0.0563119	finngen_R10_C3_MENINGIOMA_EXALLC	11	100643020	0.0756693	0.0855692	Brain meningioma	314708	2.68e-06	100513751	3579	11	0.04307	ebi-a-GCST90001996	CX3CR1 on CD14+ CD16+ monocyte	0.00613853	22.0931
rs7791415	T	C	T	C	-0.4614	-0.00430958	0.0166	0.0422205	finngen_R10_C3_MENINGIOMA_EXALLC	7	44394179	0.965458	0.0995173	Brain meningioma	314708	1.69e-06	44433778	3579	7	0.0962	ebi-a-GCST90001996	CX3CR1 on CD14+ CD16+ monocyte	0.00638647	22.9912
rs894107	C	T	C	T	0.1991	-0.00880434	0.1167	0.178713	finngen_R10_C3_MENINGIOMA_EXALLC	11	71308893	0.864409	0.0515582	Brain meningioma	314708	3.41e-07	71019939	3579	11	0.03898	ebi-a-GCST90001996	CX3CR1 on CD14+ CD16+ monocyte	0.00723674	26.0745
rs9542786	C	A	C	A	-0.2675	0.00404206	0.95	0.937455	finngen_R10_C3_MENINGIOMA_EXALLC	13	71940495	0.960264	0.0811291	Brain meningioma	314708	2.94e-06	72514633	3579	13	0.05713	ebi-a-GCST90001996	CX3CR1 on CD14+ CD16+ monocyte	0.00608843	21.9117
rs9823718	G	C	G	C	-0.3271	-0.0159203	0.132	0.0710649	finngen_R10_C3_MENINGIOMA_EXALLC	3	39252266	0.836163	0.0769826	Brain meningioma	314708	5.15e-19	39293757	3579	3	0.03651	ebi-a-GCST90001996	CX3CR1 on CD14+ CD16+ monocyte	0.0219353	80.2222
rs10011663	G	A	G	A	0.1837	-0.0276263	0.2411	0.239397	finngen_R10_C3_MENINGIOMA_EXALLC	4	189416926	0.551041	0.0463372	Brain meningioma	314708	1.3e-06	190338080	1858	4	0.03783	ebi-a-GCST90001525	CD33dim HLA DR+ CD11b+ Absolute Count	0.0125321	23.5547
rs10025005	T	G	T	G	0.1934	0.0341066	0.7764	0.780797	finngen_R10_C3_MENINGIOMA_EXALLC	4	180367434	0.475757	0.0478256	Brain meningioma	314708	5.86e-07	181288587	1858	4	0.03857	ebi-a-GCST90001525	CD33dim HLA DR+ CD11b+ Absolute Count	0.0133515	25.1157
rs11594395	G	C	G	C	0.514	-0.00419963	0.024	0.011399	finngen_R10_C3_MENINGIOMA_EXALLC	10	2775806	0.981769	0.183781	Brain meningioma	314708	3.94e-06	2817998	1858	10	0.1111	ebi-a-GCST90001525	CD33dim HLA DR+ CD11b+ Absolute Count	0.0113888	21.3811
rs11631677	T	C	T	C	-0.1627	-0.0354472	0.5509	0.563493	finngen_R10_C3_MENINGIOMA_EXALLC	15	86104574	0.37332	0.0398162	Brain meningioma	314708	8.79e-07	86647805	1858	15	0.03297	ebi-a-GCST90001525	CD33dim HLA DR+ CD11b+ Absolute Count	0.0129371	24.3259
rs11709025	T	C	T	C	0.1544	0.06595	0.3149	0.22873	finngen_R10_C3_MENINGIOMA_EXALLC	3	177721578	0.162271	0.0471922	Brain meningioma	314708	8.78e-06	177439366	1858	3	0.03464	ebi-a-GCST90001525	CD33dim HLA DR+ CD11b+ Absolute Count	0.0105797	19.8459
rs1201940	C	T	C	T	-0.1483	0.0207552	0.5073	0.593169	finngen_R10_C3_MENINGIOMA_EXALLC	20	60706449	0.603405	0.0399515	Brain meningioma	314708	5.33e-06	59281507	1858	20	0.03248	ebi-a-GCST90001525	CD33dim HLA DR+ CD11b+ Absolute Count	0.0110958	20.8249
rs141080550	A	G	A	G	0.4746	0.0268679	0.0307	0.0184165	finngen_R10_C3_MENINGIOMA_EXALLC	13	110635598	0.856398	0.148473	Brain meningioma	314708	3.41e-07	111287945	1858	13	0.09273	ebi-a-GCST90001525	CD33dim HLA DR+ CD11b+ Absolute Count	0.0139024	26.1666
rs143383466	T	C	T	C	1.142	0.0908568	0.0043	0.0407749	finngen_R10_C3_MENINGIOMA_EXALLC	3	196341195	0.363629	0.100011	Brain meningioma	314708	3.9e-06	196068066	1858	3	0.2466	ebi-a-GCST90001525	CD33dim HLA DR+ CD11b+ Absolute Count	0.0114108	21.4229
rs144894656	C	A	C	A	-0.7728	0.00357122	0.0094	0.00525655	finngen_R10_C3_MENINGIOMA_EXALLC	9	115459989	0.990161	0.289588	Brain meningioma	314708	3.78e-06	118222268	1858	9	0.1667	ebi-a-GCST90001525	CD33dim HLA DR+ CD11b+ Absolute Count	0.0114346	21.4682
rs145231100	A	G	A	G	-0.6579	-0.0807352	0.0137	0.0517928	finngen_R10_C3_MENINGIOMA_EXALLC	18	35561926	0.364548	0.0890398	Brain meningioma	314708	1.28e-06	33141890	1858	18	0.1354	ebi-a-GCST90001525	CD33dim HLA DR+ CD11b+ Absolute Count	0.0125474	23.5839
rs148937000	T	G	T	G	1.666	0.0727262	0.0019	0.0134278	finngen_R10_C3_MENINGIOMA_EXALLC	1	93972408	0.676913	0.174538	Brain meningioma	314708	9.66e-06	94437964	1858	1	0.3755	ebi-a-GCST90001525	CD33dim HLA DR+ CD11b+ Absolute Count	0.0104835	19.6636
rs17721845	T	C	T	C	0.1862	-0.0456516	0.2511	0.241971	finngen_R10_C3_MENINGIOMA_EXALLC	6	148913582	0.325713	0.0464513	Brain meningioma	314708	7.68e-07	149234718	1858	6	0.03754	ebi-a-GCST90001525	CD33dim HLA DR+ CD11b+ Absolute Count	0.0130681	24.5755
rs1801274	G	A	G	A	0.2617	0.0177503	0.3334	0.502807	finngen_R10_C3_MENINGIOMA_EXALLC	1	161509955	0.652032	0.0393627	Brain meningioma	314708	8.34e-14	161479745	1858	1	0.03479	ebi-a-GCST90001525	CD33dim HLA DR+ CD11b+ Absolute Count	0.0295545	56.5237
rs192715019	T	C	T	C	-0.5266	-0.010546	0.0277	0.00530015	finngen_R10_C3_MENINGIOMA_EXALLC	12	82693751	0.969944	0.279895	Brain meningioma	314708	1.36e-07	83087530	1858	12	0.09953	ebi-a-GCST90001525	CD33dim HLA DR+ CD11b+ Absolute Count	0.0148427	27.9631
rs2868992	G	T	G	T	-0.205	0.0510977	0.1502	0.161116	finngen_R10_C3_MENINGIOMA_EXALLC	2	56005420	0.337992	0.05333	Brain meningioma	314708	7.14e-06	56232555	1858	2	0.04553	ebi-a-GCST90001525	CD33dim HLA DR+ CD11b+ Absolute Count	0.0107933	20.2509
rs4606283	T	C	T	C	0.1686	-0.015808	0.7274	0.686498	finngen_R10_C3_MENINGIOMA_EXALLC	1	227393316	0.709212	0.0423904	Brain meningioma	314708	4.71e-06	227581017	1858	1	0.03672	ebi-a-GCST90001525	CD33dim HLA DR+ CD11b+ Absolute Count	0.0112193	21.0592
rs58051708	G	A	G	A	-0.721	-0.120698	0.0102	0.0042183	finngen_R10_C3_MENINGIOMA_EXALLC	17	75002859	0.673122	0.286105	Brain meningioma	314708	6.12e-06	72998954	1858	17	0.159	ebi-a-GCST90001525	CD33dim HLA DR+ CD11b+ Absolute Count	0.0109459	20.5404
rs62146115	G	A	G	A	-0.2861	0.211102	0.0753	0.0103691	finngen_R10_C3_MENINGIOMA_EXALLC	2	94791216	0.286119	0.197907	Brain meningioma	314708	5.16e-06	95456961	1858	2	0.06259	ebi-a-GCST90001525	CD33dim HLA DR+ CD11b+ Absolute Count	0.0111205	20.8717
rs62362950	T	C	T	C	-0.3383	0.0309746	0.0597	0.0740967	finngen_R10_C3_MENINGIOMA_EXALLC	5	83708091	0.67793	0.0745855	Brain meningioma	314708	6.87e-07	83003910	1858	5	0.0679	ebi-a-GCST90001525	CD33dim HLA DR+ CD11b+ Absolute Count	0.0131842	24.7969
rs71596080	C	T	C	T	0.2853	0.0228765	0.0826	0.0481391	finngen_R10_C3_MENINGIOMA_EXALLC	4	81755083	0.804958	0.0926412	Brain meningioma	314708	1.12e-06	82676237	1858	4	0.0584	ebi-a-GCST90001525	CD33dim HLA DR+ CD11b+ Absolute Count	0.012682	23.8402
rs73716755	C	G	C	G	-0.3748	-0.0566145	0.0455	0.051774	finngen_R10_C3_MENINGIOMA_EXALLC	7	116667959	0.523663	0.088778	Brain meningioma	314708	1.68e-06	116308013	1858	7	0.078	ebi-a-GCST90001525	CD33dim HLA DR+ CD11b+ Absolute Count	0.0122744	23.0644
rs74638799	G	A	G	A	0.2768	-0.148518	0.0797	0.104861	finngen_R10_C3_MENINGIOMA_EXALLC	12	11499135	0.0210907	0.0643949	Brain meningioma	314708	3.81e-06	11652069	1858	12	0.05971	ebi-a-GCST90001525	CD33dim HLA DR+ CD11b+ Absolute Count	0.011434	21.4669
rs74851637	T	G	T	G	0.8135	0.0817278	0.0091	0.0538357	finngen_R10_C3_MENINGIOMA_EXALLC	5	145513692	0.35602	0.0885483	Brain meningioma	314708	2.61e-06	144893255	1858	5	0.1725	ebi-a-GCST90001525	CD33dim HLA DR+ CD11b+ Absolute Count	0.0118283	22.2162
rs76640602	A	G	A	G	0.5875	-0.0360356	0.0202	0.00456898	finngen_R10_C3_MENINGIOMA_EXALLC	22	39341212	0.90066	0.288682	Brain meningioma	314708	3.95e-07	39737217	1858	22	0.1154	ebi-a-GCST90001525	CD33dim HLA DR+ CD11b+ Absolute Count	0.0137576	25.8903
rs78173101	G	C	G	C	-0.5888	0.0209332	0.0167	0.0482542	finngen_R10_C3_MENINGIOMA_EXALLC	5	149450974	0.822121	0.0931121	Brain meningioma	314708	3.69e-06	148830537	1858	5	0.1268	ebi-a-GCST90001525	CD33dim HLA DR+ CD11b+ Absolute Count	0.011472	21.5392
rs9510371	T	C	T	C	0.2146	0.0617497	0.158	0.339598	finngen_R10_C3_MENINGIOMA_EXALLC	13	22835870	0.138048	0.0416356	Brain meningioma	314708	2.13e-06	23410009	1858	13	0.04513	ebi-a-GCST90001525	CD33dim HLA DR+ CD11b+ Absolute Count	0.0120235	22.5871
rs10013442	A	G	A	G	0.1825	-0.0187597	0.0944	0.0427034	finngen_R10_C3_MENINGIOMA_EXALLC	4	185003041	0.847821	0.0977578	Brain meningioma	314708	8.06e-06	185924195	3427	4	0.04082	ebi-a-GCST90001536	CD45RA- CD4+ T cell %T cell	0.00579882	19.9768
rs11201613	A	G	A	G	-0.4646	0.0140225	0.0144	0.0482054	finngen_R10_C3_MENINGIOMA_EXALLC	10	85412861	0.881574	0.0941271	Brain meningioma	314708	4.12e-06	87172617	3427	10	0.1007	ebi-a-GCST90001536	CD45RA- CD4+ T cell %T cell	0.006173	21.2738
rs11579717	A	G	A	G	-0.9339	0.0588661	0.0044	0.0750612	finngen_R10_C3_MENINGIOMA_EXALLC	1	200029993	0.431757	0.0748753	Brain meningioma	314708	1.79e-07	199999121	3427	1	0.1786	ebi-a-GCST90001536	CD45RA- CD4+ T cell %T cell	0.00791539	27.3265
rs12160006	C	T	C	T	-0.1697	-0.0293838	0.1106	0.0732701	finngen_R10_C3_MENINGIOMA_EXALLC	22	32271256	0.698224	0.0757865	Brain meningioma	314708	7.31e-06	32667243	3427	22	0.03778	ebi-a-GCST90001536	CD45RA- CD4+ T cell %T cell	0.00585297	20.1644
rs12448994	T	C	T	C	0.1905	0.0557394	0.0925	0.135886	finngen_R10_C3_MENINGIOMA_EXALLC	16	939381	0.333747	0.0576658	Brain meningioma	314708	3.28e-06	989381	3427	16	0.04089	ebi-a-GCST90001536	CD45RA- CD4+ T cell %T cell	0.00629361	21.6921
rs12498745	A	G	A	G	-2.198	-0.237447	0.0006	0.0365278	finngen_R10_C3_MENINGIOMA_EXALLC	4	98295617	0.0234266	0.104768	Brain meningioma	314708	5.73e-07	99216768	3427	4	0.4387	ebi-a-GCST90001536	CD45RA- CD4+ T cell %T cell	0.00727171	25.088
rs12712610	G	A	G	A	-0.1632	0.0584899	0.2969	0.124894	finngen_R10_C3_MENINGIOMA_EXALLC	2	38670107	0.327942	0.0597893	Brain meningioma	314708	7.82e-10	38897249	3427	2	0.02646	ebi-a-GCST90001536	CD45RA- CD4+ T cell %T cell	0.0109787	38.0196
rs1380699	G	A	G	A	-0.1468	-0.0969156	0.2015	0.190448	finngen_R10_C3_MENINGIOMA_EXALLC	2	57679081	0.0552344	0.0505551	Brain meningioma	314708	1.9e-06	57906216	3427	2	0.03075	ebi-a-GCST90001536	CD45RA- CD4+ T cell %T cell	0.00660646	22.7776
rs138143706	A	G	A	G	-0.3731	0.2867	0.0207	0.0125512	finngen_R10_C3_MENINGIOMA_EXALLC	6	13138144	0.114836	0.181821	Brain meningioma	314708	8.03e-06	13138376	3427	6	0.08345	ebi-a-GCST90001536	CD45RA- CD4+ T cell %T cell	0.00579906	19.9776
rs142403852	C	T	C	T	-0.6934	-0.208445	0.0077	0.0140191	finngen_R10_C3_MENINGIOMA_EXALLC	12	86585366	0.208363	0.165685	Brain meningioma	314708	1.37e-06	86979143	3427	12	0.1433	ebi-a-GCST90001536	CD45RA- CD4+ T cell %T cell	0.00678585	23.4003
rs144196931	A	G	A	G	-0.3683	0.0256334	0.0229	0.0457312	finngen_R10_C3_MENINGIOMA_EXALLC	7	139548150	0.787194	0.0949542	Brain meningioma	314708	4.45e-06	139232896	3427	7	0.08013	ebi-a-GCST90001536	CD45RA- CD4+ T cell %T cell	0.00612675	21.1135
rs146620586	T	G	T	G	-1.991	-0.080771	0.0032	0.00559183	finngen_R10_C3_MENINGIOMA_EXALLC	1	198555134	0.76283	0.267661	Brain meningioma	314708	1.78e-13	198524264	3427	1	0.2693	ebi-a-GCST90001536	CD45RA- CD4+ T cell %T cell	0.0156994	54.6281
rs150422994	G	C	G	C	-0.3206	0.0362366	0.0306	0.0180936	finngen_R10_C3_MENINGIOMA_EXALLC	1	20692327	0.811	0.151531	Brain meningioma	314708	2.42e-06	21018820	3427	1	0.06789	ebi-a-GCST90001536	CD45RA- CD4+ T cell %T cell	0.00646524	22.2875
rs1550856	G	A	G	A	0.1562	-0.0647723	0.7785	0.849225	finngen_R10_C3_MENINGIOMA_EXALLC	8	116793158	0.241168	0.0552631	Brain meningioma	314708	8.59e-08	117805397	3427	8	0.02912	ebi-a-GCST90001536	CD45RA- CD4+ T cell %T cell	0.00832596	28.7558
rs1581998	G	T	G	T	-0.13	0.0499301	0.3166	0.241406	finngen_R10_C3_MENINGIOMA_EXALLC	1	157566052	0.275481	0.0457853	Brain meningioma	314708	5.66e-07	157535842	3427	1	0.02593	ebi-a-GCST90001536	CD45RA- CD4+ T cell %T cell	0.00728105	25.1205
rs1626874	A	G	A	G	0.1388	0.0546155	0.2164	0.199519	finngen_R10_C3_MENINGIOMA_EXALLC	18	69228045	0.268544	0.0493623	Brain meningioma	314708	1.64e-06	66895282	3427	18	0.0289	ebi-a-GCST90001536	CD45RA- CD4+ T cell %T cell	0.00668584	23.0531
rs188628982	T	G	T	G	0.3353	-0.158651	0.0261	0.00249048	finngen_R10_C3_MENINGIOMA_EXALLC	11	87254934	0.701318	0.413647	Brain meningioma	314708	9.16e-06	86965976	3427	11	0.07547	ebi-a-GCST90001536	CD45RA- CD4+ T cell %T cell	0.00572677	19.7272
rs190665193	G	A	G	A	-3.149	-0.0244683	0.0003	0.0672035	finngen_R10_C3_MENINGIOMA_EXALLC	2	105821905	0.759242	0.0798376	Brain meningioma	314708	1.3e-06	106438361	3427	2	0.6495	ebi-a-GCST90001536	CD45RA- CD4+ T cell %T cell	0.00681246	23.4927
rs543009646	T	C	T	C	-0.3734	0.237073	0.0225	0.0216509	finngen_R10_C3_MENINGIOMA_EXALLC	16	16240390	0.0881576	0.139029	Brain meningioma	314708	9.51e-06	16334247	3427	16	0.08419	ebi-a-GCST90001536	CD45RA- CD4+ T cell %T cell	0.00570726	19.6596
rs62539662	C	A	C	A	0.4998	-0.0873671	0.0117	0.0788596	finngen_R10_C3_MENINGIOMA_EXALLC	9	10237013	0.235438	0.0736363	Brain meningioma	314708	5e-06	10237013	3427	9	0.1093	ebi-a-GCST90001536	CD45RA- CD4+ T cell %T cell	0.00606452	20.8977
rs72795179	A	G	A	G	0.1112	0.000888906	0.4444	0.489621	finngen_R10_C3_MENINGIOMA_EXALLC	2	38704011	0.982018	0.0394393	Brain meningioma	314708	5.39e-06	38931153	3427	2	0.02442	ebi-a-GCST90001536	CD45RA- CD4+ T cell %T cell	0.00601429	20.7236
rs73196629	G	A	G	A	-0.6057	0.134724	0.0083	0.0678267	finngen_R10_C3_MENINGIOMA_EXALLC	21	18027567	0.086028	0.0784771	Brain meningioma	314708	1.32e-06	19399885	3427	21	0.125	ebi-a-GCST90001536	CD45RA- CD4+ T cell %T cell	0.0068048	23.4661
rs74911099	C	T	C	T	-0.7845	-0.0503811	0.0048	0.0176116	finngen_R10_C3_MENINGIOMA_EXALLC	6	84934794	0.738185	0.150725	Brain meningioma	314708	3.41e-06	85644512	3427	6	0.1687	ebi-a-GCST90001536	CD45RA- CD4+ T cell %T cell	0.00627061	21.6124
rs7675607	G	T	G	T	-0.1152	0.0189688	0.6344	0.577812	finngen_R10_C3_MENINGIOMA_EXALLC	4	37883234	0.634721	0.0399264	Brain meningioma	314708	4.36e-06	37884855	3427	4	0.02503	ebi-a-GCST90001536	CD45RA- CD4+ T cell %T cell	0.00614318	21.1704
rs79647440	T	C	T	C	-4.107	-0.139936	0.0004	0.0251906	finngen_R10_C3_MENINGIOMA_EXALLC	7	142730453	0.279431	0.129379	Brain meningioma	314708	1.02e-07	142438302	3427	7	0.7699	ebi-a-GCST90001536	CD45RA- CD4+ T cell %T cell	0.00823522	28.4398
rs9271766	G	A	G	A	-0.1842	0.0329377	0.782	0.755477	finngen_R10_C3_MENINGIOMA_EXALLC	6	32626392	0.471718	0.0457666	Brain meningioma	314708	9.54e-08	32594169	3427	6	0.03445	ebi-a-GCST90001536	CD45RA- CD4+ T cell %T cell	0.0082733	28.5724
rs10013469	A	G	A	G	0.192	-0.000582023	0.0943	0.0425619	finngen_R10_C3_MENINGIOMA_EXALLC	4	185003122	0.995248	0.0977326	Brain meningioma	314708	1.89e-06	185924276	3427	4	0.04023	ebi-a-GCST90001535	CD45RA- CD4+ T cell %CD4+ T cell	0.00660254	22.764
rs10230422	A	G	A	G	0.1892	0.0571474	0.087	0.0898676	finngen_R10_C3_MENINGIOMA_EXALLC	7	16392372	0.409436	0.0692791	Brain meningioma	314708	6.61e-06	16431997	3427	7	0.04192	ebi-a-GCST90001535	CD45RA- CD4+ T cell %CD4+ T cell	0.00590897	20.3585
rs10269315	T	C	T	C	0.6089	0.00708683	0.9931	0.987336	finngen_R10_C3_MENINGIOMA_EXALLC	7	119420348	0.969342	0.184391	Brain meningioma	314708	5.37e-06	119060402	3427	7	0.1336	ebi-a-GCST90001535	CD45RA- CD4+ T cell %CD4+ T cell	0.00602477	20.7599
rs10432663	C	T	C	T	-0.1402	-0.0422493	0.1959	0.207302	finngen_R10_C3_MENINGIOMA_EXALLC	2	41728322	0.383085	0.0484385	Brain meningioma	314708	3.14e-06	41955462	3427	2	0.03003	ebi-a-GCST90001535	CD45RA- CD4+ T cell %CD4+ T cell	0.00632001	21.7837
rs11124653	A	C	A	C	0.1345	-0.0123431	0.5909	0.657145	finngen_R10_C3_MENINGIOMA_EXALLC	2	38885025	0.765189	0.0413265	Brain meningioma	314708	3.92e-08	39112166	3427	2	0.02443	ebi-a-GCST90001535	CD45RA- CD4+ T cell %CD4+ T cell	0.00876717	30.2931
rs114825362	C	G	C	G	-0.3913	0.36201	0.0201	0.00645255	finngen_R10_C3_MENINGIOMA_EXALLC	1	101060608	0.15007	0.25152	Brain meningioma	314708	4.7e-06	101526164	3427	1	0.08534	ebi-a-GCST90001535	CD45RA- CD4+ T cell %CD4+ T cell	0.00609739	21.0117
rs11579717	A	G	A	G	-1.081	0.0588661	0.0044	0.0750612	finngen_R10_C3_MENINGIOMA_EXALLC	1	200029993	0.431757	0.0748753	Brain meningioma	314708	8.87e-10	199999121	3427	1	0.1759	ebi-a-GCST90001535	CD45RA- CD4+ T cell %CD4+ T cell	0.0109005	37.7456
rs116794175	C	T	C	T	-0.8093	-0.694955	0.0042	0.00133878	finngen_R10_C3_MENINGIOMA_EXALLC	1	194041078	0.194968	0.536221	Brain meningioma	314708	9.42e-06	194010208	3427	1	0.1824	ebi-a-GCST90001535	CD45RA- CD4+ T cell %CD4+ T cell	0.00571173	19.6751
rs12121018	A	G	A	G	-0.1566	0.16794	0.1882	0.0584178	finngen_R10_C3_MENINGIOMA_EXALLC	1	93711039	0.0469991	0.0845492	Brain meningioma	314708	6e-07	94176595	3427	1	0.03132	ebi-a-GCST90001535	CD45RA- CD4+ T cell %CD4+ T cell	0.00724218	24.9854
rs1250600	G	T	G	T	-0.1145	0.00492385	0.6733	0.689062	finngen_R10_C3_MENINGIOMA_EXALLC	10	79251093	0.907505	0.0423792	Brain meningioma	314708	7.58e-06	81010850	3427	10	0.02553	ebi-a-GCST90001535	CD45RA- CD4+ T cell %CD4+ T cell	0.00583517	20.1028
rs12712610	G	A	G	A	-0.1902	0.0584899	0.2969	0.124894	finngen_R10_C3_MENINGIOMA_EXALLC	2	38670107	0.327942	0.0597893	Brain meningioma	314708	3.13e-13	38897249	3427	2	0.02599	ebi-a-GCST90001535	CD45RA- CD4+ T cell %CD4+ T cell	0.0153872	53.5248
rs141350785	C	G	C	G	-0.2543	0.0539565	0.0461	0.116125	finngen_R10_C3_MENINGIOMA_EXALLC	11	5219439	0.379204	0.0613586	Brain meningioma	314708	4.95e-06	5240669	3427	11	0.0556	ebi-a-GCST90001535	CD45RA- CD4+ T cell %CD4+ T cell	0.00606717	20.9069
rs146329634	T	C	T	C	0.3128	0.26024	0.0328	0.0184285	finngen_R10_C3_MENINGIOMA_EXALLC	14	88967255	0.0859924	0.151573	Brain meningioma	314708	1.82e-06	89433599	3427	14	0.06543	ebi-a-GCST90001535	CD45RA- CD4+ T cell %CD4+ T cell	0.00662489	22.8416
rs146620586	T	G	T	G	-2.021	-0.080771	0.0032	0.00559183	finngen_R10_C3_MENINGIOMA_EXALLC	1	198555134	0.76283	0.267661	Brain meningioma	314708	3.46e-14	198524264	3427	1	0.2655	ebi-a-GCST90001535	CD45RA- CD4+ T cell %CD4+ T cell	0.0166268	57.9095
rs146674398	T	C	T	C	-0.4158	-0.028105	0.0159	0.0539575	finngen_R10_C3_MENINGIOMA_EXALLC	1	187971600	0.749004	0.0878411	Brain meningioma	314708	9.44e-06	187940731	3427	1	0.09372	ebi-a-GCST90001535	CD45RA- CD4+ T cell %CD4+ T cell	0.00571088	19.6721
rs150607181	C	G	C	G	-0.4267	-0.0620817	0.0168	0.0176372	finngen_R10_C3_MENINGIOMA_EXALLC	1	239517251	0.684167	0.152616	Brain meningioma	314708	6.01e-06	239680551	3427	1	0.09412	ebi-a-GCST90001535	CD45RA- CD4+ T cell %CD4+ T cell	0.00596171	20.5413
rs183293285	T	C	T	C	-0.425	0.0919394	0.0171	0.0205418	finngen_R10_C3_MENINGIOMA_EXALLC	3	75868499	0.516468	0.141707	Brain meningioma	314708	3.81e-06	75917650	3427	3	0.09182	ebi-a-GCST90001535	CD45RA- CD4+ T cell %CD4+ T cell	0.00621273	21.4116
rs1849779	T	C	T	C	-0.1119	0.0311668	0.3826	0.382958	finngen_R10_C3_MENINGIOMA_EXALLC	12	43280984	0.441322	0.0404784	Brain meningioma	314708	5.04e-06	43674787	3427	12	0.02448	ebi-a-GCST90001535	CD45RA- CD4+ T cell %CD4+ T cell	0.00606015	20.8826
rs2252009	G	T	G	T	0.1373	-0.0118715	0.1773	0.299196	finngen_R10_C3_MENINGIOMA_EXALLC	16	3164441	0.783345	0.0431749	Brain meningioma	314708	7.22e-06	3214442	3427	16	0.03055	ebi-a-GCST90001535	CD45RA- CD4+ T cell %CD4+ T cell	0.00585939	20.1867
rs62341785	G	A	G	A	0.1329	-0.0248566	0.2022	0.156133	finngen_R10_C3_MENINGIOMA_EXALLC	5	7271909	0.647356	0.0543387	Brain meningioma	314708	5.94e-06	7272022	3427	5	0.02929	ebi-a-GCST90001535	CD45RA- CD4+ T cell %CD4+ T cell	0.00597167	20.5758
rs71569312	T	C	T	C	0.4277	-0.194347	0.0177	0.0241361	finngen_R10_C3_MENINGIOMA_EXALLC	6	35862257	0.136334	0.130471	Brain meningioma	314708	3.35e-06	35830034	3427	6	0.09186	ebi-a-GCST90001535	CD45RA- CD4+ T cell %CD4+ T cell	0.00628598	21.6657
rs7216330	T	C	T	C	-0.1152	0.0603785	0.5057	0.60219	finngen_R10_C3_MENINGIOMA_EXALLC	17	4199092	0.133343	0.0402242	Brain meningioma	314708	1.77e-06	4102387	3427	17	0.02407	ebi-a-GCST90001535	CD45RA- CD4+ T cell %CD4+ T cell	0.00663966	22.8928
rs72613709	G	T	G	T	0.2888	-0.208644	0.0376	0.0934557	finngen_R10_C3_MENINGIOMA_EXALLC	2	196196043	0.00348947	0.0714297	Brain meningioma	314708	3.94e-06	197060767	3427	2	0.06249	ebi-a-GCST90001535	CD45RA- CD4+ T cell %CD4+ T cell	0.00619385	21.3462
rs73189225	A	G	A	G	-0.1661	-0.0128058	0.1103	0.302761	finngen_R10_C3_MENINGIOMA_EXALLC	12	108534022	0.765017	0.0428431	Brain meningioma	314708	8.12e-06	108927798	3427	12	0.03716	ebi-a-GCST90001535	CD45RA- CD4+ T cell %CD4+ T cell	0.00579628	19.968
rs76139558	C	G	C	G	0.6888	-0.28521	0.0067	0.00306163	finngen_R10_C3_MENINGIOMA_EXALLC	10	2745168	0.414629	0.349618	Brain meningioma	314708	8.18e-07	2787360	3427	10	0.1394	ebi-a-GCST90001535	CD45RA- CD4+ T cell %CD4+ T cell	0.00707397	24.401
rs76201922	G	C	G	C	-0.3839	0.0591117	0.0193	0.0387637	finngen_R10_C3_MENINGIOMA_EXALLC	1	226576738	0.562806	0.10215	Brain meningioma	314708	6.77e-06	226764439	3427	1	0.08517	ebi-a-GCST90001535	CD45RA- CD4+ T cell %CD4+ T cell	0.00589361	20.3053
rs76516339	T	A	T	A	-0.1648	0.00175963	0.1533	0.262819	finngen_R10_C3_MENINGIOMA_EXALLC	18	76575380	0.968657	0.0447818	Brain meningioma	314708	3.05e-07	74287337	3427	18	0.03213	ebi-a-GCST90001535	CD45RA- CD4+ T cell %CD4+ T cell	0.00761829	26.293
rs7700617	A	C	A	C	-0.1075	-0.0267059	0.4181	0.629402	finngen_R10_C3_MENINGIOMA_EXALLC	5	39546604	0.512068	0.0407338	Brain meningioma	314708	6.87e-06	39546706	3427	5	0.02387	ebi-a-GCST90001535	CD45RA- CD4+ T cell %CD4+ T cell	0.00588349	20.2702
rs9271766	G	A	G	A	-0.1619	0.0329377	0.782	0.755477	finngen_R10_C3_MENINGIOMA_EXALLC	6	32626392	0.471718	0.0457666	Brain meningioma	314708	1.51e-06	32594169	3427	6	0.03361	ebi-a-GCST90001535	CD45RA- CD4+ T cell %CD4+ T cell	0.0067253	23.1901
rs931555	T	C	T	C	-0.1246	-0.0204771	0.2613	0.394915	finngen_R10_C3_MENINGIOMA_EXALLC	5	35803475	0.612404	0.0404171	Brain meningioma	314708	9.25e-06	35803577	3427	5	0.02807	ebi-a-GCST90001535	CD45RA- CD4+ T cell %CD4+ T cell	0.00571672	19.6924
rs10018308	G	A	G	A	0.1198	0.0530319	0.3441	0.313872	finngen_R10_C3_MENINGIOMA_EXALLC	4	119736744	0.211044	0.0424018	Brain meningioma	314708	8.09e-06	120657899	3656	4	0.0268	ebi-a-GCST90001407	Memory B cell Absolute Count	0.00543589	19.9713
rs11653761	T	G	T	G	-0.1161	0.0156938	0.592	0.598169	finngen_R10_C3_MENINGIOMA_EXALLC	17	2813241	0.695847	0.0401446	Brain meningioma	314708	2.94e-06	2716535	3656	17	0.02478	ebi-a-GCST90001407	Memory B cell Absolute Count	0.00596837	21.9394
rs12216018	T	C	T	C	-0.1641	-0.0229475	0.1415	0.231168	finngen_R10_C3_MENINGIOMA_EXALLC	6	130193445	0.623016	0.046681	Brain meningioma	314708	5.39e-06	130514590	3656	6	0.03601	ebi-a-GCST90001407	Memory B cell Absolute Count	0.00564813	20.7555
rs12763172	C	T	C	T	0.1259	-0.0605295	0.7213	0.544823	finngen_R10_C3_MENINGIOMA_EXALLC	10	83687763	0.125223	0.0394788	Brain meningioma	314708	6.27e-06	85447519	3656	10	0.02783	ebi-a-GCST90001407	Memory B cell Absolute Count	0.00556666	20.4544
rs12874404	G	A	G	A	0.173	-0.169044	0.3256	0.0353503	finngen_R10_C3_MENINGIOMA_EXALLC	13	108341146	0.120374	0.108835	Brain meningioma	314708	9.14e-11	108993494	3656	13	0.02661	ebi-a-GCST90001407	Memory B cell Absolute Count	0.0114289	42.244
rs139196765	G	A	G	A	1.204	-0.0378189	0.0025	0.00485311	finngen_R10_C3_MENINGIOMA_EXALLC	15	24488617	0.910118	0.335007	Brain meningioma	314708	1.9e-06	24733764	3656	15	0.2523	ebi-a-GCST90001407	Memory B cell Absolute Count	0.00619035	22.7604
rs144295598	A	G	A	G	0.6102	-0.0892071	0.0103	0.00836959	finngen_R10_C3_MENINGIOMA_EXALLC	22	44768291	0.685359	0.220176	Brain meningioma	314708	4.46e-07	45164171	3656	22	0.1207	ebi-a-GCST90001407	Memory B cell Absolute Count	0.00694222	25.5442
rs16867231	A	G	A	G	0.538	-0.204006	0.0108	0.0256321	finngen_R10_C3_MENINGIOMA_EXALLC	2	180185296	0.102163	0.124816	Brain meningioma	314708	3.45e-06	181050023	3656	2	0.1157	ebi-a-GCST90001407	Memory B cell Absolute Count	0.00587937	21.6103
rs17708396	A	C	A	C	2.504	-0.0742659	0.0005	0.0625416	finngen_R10_C3_MENINGIOMA_EXALLC	5	149030687	0.360059	0.0811425	Brain meningioma	314708	1.68e-06	148410250	3656	5	0.522	ebi-a-GCST90001407	Memory B cell Absolute Count	0.00625456	22.998
rs2879633	A	G	A	G	-0.1301	0.0497886	0.2884	0.320544	finngen_R10_C3_MENINGIOMA_EXALLC	10	51997290	0.237079	0.042111	Brain meningioma	314708	2.84e-06	53757050	3656	10	0.02775	ebi-a-GCST90001407	Memory B cell Absolute Count	0.00597612	21.968
rs36072728	T	C	T	C	0.305	0.0129602	0.0356	0.125121	finngen_R10_C3_MENINGIOMA_EXALLC	11	29427099	0.828366	0.0597802	Brain meningioma	314708	5.81e-06	29448646	3656	11	0.06718	ebi-a-GCST90001407	Memory B cell Absolute Count	0.00560624	20.6007
rs557577736	G	A	G	A	1.829	-0.281868	0.001	0.00565363	finngen_R10_C3_MENINGIOMA_EXALLC	13	45649957	0.285282	0.263791	Brain meningioma	314708	2.69e-06	46224092	3656	13	0.3891	ebi-a-GCST90001407	Memory B cell Absolute Count	0.00600734	22.0835
rs61997631	G	C	G	C	-0.2972	-0.00638823	0.0432	0.0608106	finngen_R10_C3_MENINGIOMA_EXALLC	14	104134583	0.938418	0.0826859	Brain meningioma	314708	1.36e-06	104600920	3656	14	0.06141	ebi-a-GCST90001407	Memory B cell Absolute Count	0.00636561	23.4089
rs74565175	A	G	A	G	0.1371	0.106193	0.2009	0.119052	finngen_R10_C3_MENINGIOMA_EXALLC	7	81741262	0.0819068	0.0610398	Brain meningioma	314708	7.27e-06	81370578	3656	7	0.03052	ebi-a-GCST90001407	Memory B cell Absolute Count	0.0054892	20.1682
rs77643931	G	T	G	T	0.1235	0.0572382	0.2798	0.116409	finngen_R10_C3_MENINGIOMA_EXALLC	9	126408762	0.348702	0.0610794	Brain meningioma	314708	8.97e-06	129171041	3656	9	0.02777	ebi-a-GCST90001407	Memory B cell Absolute Count	0.00538063	19.7672
rs77762131	C	G	C	G	0.2713	-0.220741	0.045	0.00751535	finngen_R10_C3_MENINGIOMA_EXALLC	14	95739501	0.339948	0.231319	Brain meningioma	314708	2.95e-06	96205838	3656	14	0.05795	ebi-a-GCST90001407	Memory B cell Absolute Count	0.00595924	21.9056
rs9614226	G	T	G	T	-0.4235	-0.346673	0.9792	0.977984	finngen_R10_C3_MENINGIOMA_EXALLC	22	44292270	0.00359087	0.119049	Brain meningioma	314708	1.22e-06	44688150	3656	22	0.08713	ebi-a-GCST90001407	Memory B cell Absolute Count	0.00642049	23.6121
rs10022333	G	C	G	C	-0.1337	0.0598397	0.2527	0.22801	finngen_R10_C3_MENINGIOMA_EXALLC	4	19360744	0.201666	0.0468663	Brain meningioma	314708	7.58e-06	19362367	2910	4	0.02982	ebi-a-GCST90002098	CD45RA on naive CD4+ T cell	0.00686064	20.0886
rs113885925	T	C	T	C	0.4252	-0.312843	0.0203	0.012359	finngen_R10_C3_MENINGIOMA_EXALLC	2	37866964	0.0774658	0.177189	Brain meningioma	314708	6.16e-06	38094107	2910	2	0.09388	ebi-a-GCST90002098	CD45RA on naive CD4+ T cell	0.00699998	20.4994
rs115645435	C	T	C	T	0.4693	0.168873	0.0153	0.0173978	finngen_R10_C3_MENINGIOMA_EXALLC	4	22089972	0.267138	0.152182	Brain meningioma	314708	6.92e-06	22091595	2910	4	0.1042	ebi-a-GCST90002098	CD45RA on naive CD4+ T cell	0.00692239	20.2706
rs117626397	G	A	G	A	2.551	0.0900872	0.0005	0.0153834	finngen_R10_C3_MENINGIOMA_EXALLC	10	129625654	0.591344	0.167795	Brain meningioma	314708	5.36e-06	131423918	2910	10	0.5596	ebi-a-GCST90002098	CD45RA on naive CD4+ T cell	0.00709059	20.7667
rs12730924	G	A	G	A	0.1271	0.00149379	0.2859	0.332871	finngen_R10_C3_MENINGIOMA_EXALLC	1	10810806	0.971654	0.0420391	Brain meningioma	314708	9.45e-06	10870863	2910	1	0.02865	ebi-a-GCST90002098	CD45RA on naive CD4+ T cell	0.00671771	19.6672
rs138915779	A	C	A	C	1.33	0.102397	0.0036	0.0161231	finngen_R10_C3_MENINGIOMA_EXALLC	1	190110040	0.519649	0.159029	Brain meningioma	314708	6.19e-09	190079170	2910	1	0.2281	ebi-a-GCST90002098	CD45RA on naive CD4+ T cell	0.0115482	33.9746
rs139544135	T	C	T	C	0.3938	-0.0298332	0.0223	0.00879481	finngen_R10_C3_MENINGIOMA_EXALLC	2	37658141	0.888529	0.212843	Brain meningioma	314708	6.46e-06	37885284	2910	2	0.08713	ebi-a-GCST90002098	CD45RA on naive CD4+ T cell	0.00697084	20.4135
rs145947216	T	C	T	C	0.7147	0.13949	0.0375	0.00751547	finngen_R10_C3_MENINGIOMA_EXALLC	2	38369532	0.54303	0.229335	Brain meningioma	314708	9.98e-24	38596674	2910	2	0.07055	ebi-a-GCST90002098	CD45RA on naive CD4+ T cell	0.034065	102.555
rs146899923	C	T	C	T	0.6632	0.0457501	0.0091	0.0188026	finngen_R10_C3_MENINGIOMA_EXALLC	1	195950719	0.756985	0.147847	Brain meningioma	314708	2.7e-06	195919849	2910	1	0.1411	ebi-a-GCST90002098	CD45RA on naive CD4+ T cell	0.00753455	22.0768
rs147071297	A	G	A	G	1.525	0.0864405	0.0036	0.0217211	finngen_R10_C3_MENINGIOMA_EXALLC	1	191679470	0.537289	0.140117	Brain meningioma	314708	9.25e-13	191648600	2910	1	0.2126	ebi-a-GCST90002098	CD45RA on naive CD4+ T cell	0.0173743	51.4179
rs147692482	T	C	T	C	0.6089	0.152426	0.0246	0.0147145	finngen_R10_C3_MENINGIOMA_EXALLC	2	39637102	0.343688	0.160974	Brain meningioma	314708	6.32e-13	39864242	2910	2	0.08426	ebi-a-GCST90002098	CD45RA on naive CD4+ T cell	0.0176292	52.1856
rs1641548	T	C	T	C	0.176	-0.0326056	0.1533	0.137794	finngen_R10_C3_MENINGIOMA_EXALLC	17	7671461	0.572067	0.0577081	Brain meningioma	314708	1.05e-06	7574779	2910	17	0.03597	ebi-a-GCST90002098	CD45RA on naive CD4+ T cell	0.00816005	23.9247
rs182240059	G	C	G	C	0.6602	-0.0595877	0.0351	0.0152817	finngen_R10_C3_MENINGIOMA_EXALLC	2	38728277	0.710652	0.160622	Brain meningioma	314708	2.53e-20	38955419	2910	2	0.07094	ebi-a-GCST90002098	CD45RA on naive CD4+ T cell	0.0289027	86.5506
rs187089343	C	A	C	A	1.023	0.0825445	0.004	0.0142061	finngen_R10_C3_MENINGIOMA_EXALLC	1	182122403	0.624154	0.168468	Brain meningioma	314708	7.12e-07	182091538	2910	1	0.206	ebi-a-GCST90002098	CD45RA on naive CD4+ T cell	0.00840347	24.6444
rs28590272	G	A	G	A	0.1304	-0.0561873	0.2668	0.419903	finngen_R10_C3_MENINGIOMA_EXALLC	7	50321067	0.160448	0.0400318	Brain meningioma	314708	9.36e-06	50360663	2910	7	0.02937	ebi-a-GCST90002098	CD45RA on naive CD4+ T cell	0.00672856	19.6992
rs34558770	T	C	T	C	0.4963	-0.0914936	0.1871	0.057471	finngen_R10_C3_MENINGIOMA_EXALLC	2	38705898	0.281019	0.0848709	Brain meningioma	314708	5.75e-51	38933040	2910	2	0.03241	ebi-a-GCST90002098	CD45RA on naive CD4+ T cell	0.0745727	234.332
rs35550194	A	G	A	G	0.3391	-0.00468742	0.0375	0.0598845	finngen_R10_C3_MENINGIOMA_EXALLC	3	10598079	0.955024	0.0831126	Brain meningioma	314708	6e-07	10639764	2910	3	0.06779	ebi-a-GCST90002098	CD45RA on naive CD4+ T cell	0.00852536	25.0049
rs35592432	C	G	C	G	-0.4046	-0.0376048	0.0259	0.0246606	finngen_R10_C3_MENINGIOMA_EXALLC	3	71306089	0.764666	0.125618	Brain meningioma	314708	5.05e-07	71355240	2910	3	0.08034	ebi-a-GCST90002098	CD45RA on naive CD4+ T cell	0.00864025	25.3448
rs531042	T	G	T	G	-0.1404	0.0323329	0.7608	0.829614	finngen_R10_C3_MENINGIOMA_EXALLC	6	124558307	0.535437	0.0521727	Brain meningioma	314708	6.65e-06	124879453	2910	6	0.03111	ebi-a-GCST90002098	CD45RA on naive CD4+ T cell	0.00695044	20.3533
rs55733272	C	G	C	G	0.1463	0.0629303	0.194	0.222428	finngen_R10_C3_MENINGIOMA_EXALLC	18	4765017	0.191667	0.048198	Brain meningioma	314708	8.47e-06	4765016	2910	18	0.0328	ebi-a-GCST90002098	CD45RA on naive CD4+ T cell	0.0067903	19.8812
rs61913600	G	A	G	A	0.1272	0.00993241	0.332	0.35301	finngen_R10_C3_MENINGIOMA_EXALLC	12	12731423	0.811096	0.041556	Brain meningioma	314708	4.92e-06	12884357	2910	12	0.0278	ebi-a-GCST90002098	CD45RA on naive CD4+ T cell	0.00714296	20.9212
rs61938012	A	G	A	G	-0.1286	0.111652	0.2789	0.292487	finngen_R10_C3_MENINGIOMA_EXALLC	12	119088943	0.0100533	0.043377	Brain meningioma	314708	9.22e-06	119526748	2910	12	0.02895	ebi-a-GCST90002098	CD45RA on naive CD4+ T cell	0.0067353	19.7191
rs62328019	T	C	T	C	0.2505	-0.0130545	0.0565	0.0936405	finngen_R10_C3_MENINGIOMA_EXALLC	4	146770103	0.847843	0.0680376	Brain meningioma	314708	9.15e-06	147691255	2910	4	0.05636	ebi-a-GCST90002098	CD45RA on naive CD4+ T cell	0.00674283	19.7413
rs72859264	A	G	A	G	-0.4805	0.0550347	0.0139	0.0350643	finngen_R10_C3_MENINGIOMA_EXALLC	11	11282686	0.605719	0.106616	Brain meningioma	314708	8.93e-06	11304233	2910	11	0.108	ebi-a-GCST90002098	CD45RA on naive CD4+ T cell	0.0067562	19.7807
rs74967706	C	T	C	T	0.7222	0.140931	0.0089	0.0307042	finngen_R10_C3_MENINGIOMA_EXALLC	1	195497020	0.214772	0.113604	Brain meningioma	314708	8.95e-08	195466150	2910	1	0.1347	ebi-a-GCST90002098	CD45RA on naive CD4+ T cell	0.00978178	28.7264
rs75425544	T	C	T	C	-0.4207	0.0274707	0.0192	0.0116342	finngen_R10_C3_MENINGIOMA_EXALLC	20	33003422	0.880728	0.183081	Brain meningioma	314708	6.59e-06	31591228	2910	20	0.09318	ebi-a-GCST90002098	CD45RA on naive CD4+ T cell	0.00695625	20.3705
rs7605193	G	T	G	T	-0.3245	0.142959	0.0643	0.0559767	finngen_R10_C3_MENINGIOMA_EXALLC	2	38470970	0.0966919	0.0860625	Brain meningioma	314708	1.19e-09	38698112	2910	2	0.05318	ebi-a-GCST90002098	CD45RA on naive CD4+ T cell	0.0126333	37.2078
rs79000121	G	A	G	A	-0.3227	-0.0440137	0.0416	0.0742053	finngen_R10_C3_MENINGIOMA_EXALLC	7	10086737	0.563032	0.076103	Brain meningioma	314708	5.96e-07	10126364	2910	7	0.0645	ebi-a-GCST90002098	CD45RA on naive CD4+ T cell	0.00852837	25.0138
rs79505210	T	C	T	C	0.4859	-0.136741	0.0194	0.0289573	finngen_R10_C3_MENINGIOMA_EXALLC	12	132392684	0.246291	0.11794	Brain meningioma	314708	3.13e-07	132969270	2910	12	0.09477	ebi-a-GCST90002098	CD45RA on naive CD4+ T cell	0.00895269	26.2696
rs79747818	T	C	T	C	0.3184	0.193365	0.0689	0.00626444	finngen_R10_C3_MENINGIOMA_EXALLC	2	41530165	0.441138	0.251034	Brain meningioma	314708	1.59e-09	41757305	2910	2	0.0526	ebi-a-GCST90002098	CD45RA on naive CD4+ T cell	0.012435	36.6164
rs917116	G	T	G	T	0.1762	-0.0637516	0.2548	0.182954	finngen_R10_C3_MENINGIOMA_EXALLC	7	28133120	0.209509	0.0508014	Brain meningioma	314708	4.26e-09	28172739	2910	7	0.0299	ebi-a-GCST90002098	CD45RA on naive CD4+ T cell	0.011793	34.7033
rs9834739	C	T	C	T	-0.3956	-0.0972316	0.0225	0.0165238	finngen_R10_C3_MENINGIOMA_EXALLC	3	11573018	0.536271	0.157215	Brain meningioma	314708	7.02e-06	11614492	2910	3	0.08788	ebi-a-GCST90002098	CD45RA on naive CD4+ T cell	0.00691553	20.2504
rs10022829	A	G	A	G	-0.1696	0.0040682	0.6062	0.530632	finngen_R10_C3_MENINGIOMA_EXALLC	4	512682	0.921348	0.0412029	Brain meningioma	314708	7.42e-06	506471	1554	4	0.03773	ebi-a-GCST90001955	CD33 on Immature Myeloid-Derived Suppressor Cells	0.0128356	20.1799
rs10040068	T	C	T	C	0.1917	0.0780457	0.7452	0.711799	finngen_R10_C3_MENINGIOMA_EXALLC	5	17802060	0.0721672	0.0434054	Brain meningioma	314708	7.5e-06	17802169	1554	5	0.04266	ebi-a-GCST90001955	CD33 on Immature Myeloid-Derived Suppressor Cells	0.0128276	20.1671
rs111695695	A	C	A	C	-0.5128	-0.137506	0.0772	0.0281419	finngen_R10_C3_MENINGIOMA_EXALLC	19	51394506	0.257142	0.121346	Brain meningioma	314708	1.06e-13	51897760	1554	19	0.06836	ebi-a-GCST90001955	CD33 on Immature Myeloid-Derived Suppressor Cells	0.0349456	56.1995
rs117140964	T	C	T	C	0.418	0.0330445	0.0444	0.0128332	finngen_R10_C3_MENINGIOMA_EXALLC	10	99849646	0.850334	0.175124	Brain meningioma	314708	2.52e-06	101609403	1554	10	0.08848	ebi-a-GCST90001955	CD33 on Immature Myeloid-Derived Suppressor Cells	0.0141585	22.2896
rs11765781	A	G	A	G	0.1816	0.0527295	0.6245	0.692013	finngen_R10_C3_MENINGIOMA_EXALLC	7	4725230	0.21931	0.0429265	Brain meningioma	314708	4.97e-06	4764861	1554	7	0.03963	ebi-a-GCST90001955	CD33 on Immature Myeloid-Derived Suppressor Cells	0.0133323	20.9712
rs117893093	T	G	T	G	0.4385	-0.0787355	0.0418	0.0522804	finngen_R10_C3_MENINGIOMA_EXALLC	20	37915372	0.372489	0.0882862	Brain meningioma	314708	3.06e-06	36543774	1554	20	0.09362	ebi-a-GCST90001955	CD33 on Immature Myeloid-Derived Suppressor Cells	0.0139208	21.91
rs1218959	A	C	A	C	0.169	0.0777215	0.6403	0.660469	finngen_R10_C3_MENINGIOMA_EXALLC	13	27619740	0.0611406	0.0415074	Brain meningioma	314708	9.62e-06	28193877	1554	13	0.03806	ebi-a-GCST90001955	CD33 on Immature Myeloid-Derived Suppressor Cells	0.0125288	19.6914
rs1397071	A	G	A	G	-0.5361	-0.104285	0.0251	0.0220625	finngen_R10_C3_MENINGIOMA_EXALLC	18	70810196	0.438069	0.134482	Brain meningioma	314708	3.17e-06	68477432	1554	18	0.1146	ebi-a-GCST90001955	CD33 on Immature Myeloid-Derived Suppressor Cells	0.0138867	21.8556
rs141122591	C	T	C	T	0.5083	0.136285	0.0344	0.01215	finngen_R10_C3_MENINGIOMA_EXALLC	19	51397604	0.45892	0.184014	Brain meningioma	314708	4.4e-07	51900858	1554	19	0.1002	ebi-a-GCST90001955	CD33 on Immature Myeloid-Derived Suppressor Cells	0.01629	25.7007
rs1421461	C	T	C	T	0.2027	-0.024142	0.2169	0.252881	finngen_R10_C3_MENINGIOMA_EXALLC	12	105927108	0.595254	0.0454448	Brain meningioma	314708	8.69e-06	106320886	1554	12	0.04543	ebi-a-GCST90001955	CD33 on Immature Myeloid-Derived Suppressor Cells	0.0126486	19.8821
rs1922127	T	C	T	C	-0.3769	-0.0989464	0.047	0.133654	finngen_R10_C3_MENINGIOMA_EXALLC	10	51588288	0.0880319	0.0580035	Brain meningioma	314708	8.13e-06	53348048	1554	10	0.08418	ebi-a-GCST90001955	CD33 on Immature Myeloid-Derived Suppressor Cells	0.0127355	20.0205
rs4567661	C	A	C	A	-0.1856	-0.00603871	0.3179	0.346649	finngen_R10_C3_MENINGIOMA_EXALLC	15	38493913	0.884023	0.0413974	Brain meningioma	314708	3.24e-06	38786114	1554	15	0.03972	ebi-a-GCST90001955	CD33 on Immature Myeloid-Derived Suppressor Cells	0.0138557	21.8061
rs56043070	A	G	A	G	0.4156	-0.0191638	0.0566	0.0541158	finngen_R10_C3_MENINGIOMA_EXALLC	1	247556467	0.824702	0.0865177	Brain meningioma	314708	1.52e-07	247719769	1554	1	0.0788	ebi-a-GCST90001955	CD33 on Immature Myeloid-Derived Suppressor Cells	0.017585	27.7805
rs58483275	T	C	T	C	0.5046	0.032187	0.0734	0.00449936	finngen_R10_C3_MENINGIOMA_EXALLC	19	51365189	0.91474	0.300639	Brain meningioma	314708	5.21e-12	51868443	1554	19	0.07256	ebi-a-GCST90001955	CD33 on Immature Myeloid-Derived Suppressor Cells	0.0301814	48.2993
rs7245846	A	G	A	G	-1.115	-0.0149016	0.1934	0.371059	finngen_R10_C3_MENINGIOMA_EXALLC	19	51227920	0.715863	0.0409393	Brain meningioma	314708	6.08e-143	51731176	1554	19	0.0393	ebi-a-GCST90001955	CD33 on Immature Myeloid-Derived Suppressor Cells	0.34123	803.906
rs7351079	G	A	G	A	-0.3351	-0.0385521	0.258	0.15378	finngen_R10_C3_MENINGIOMA_EXALLC	19	51070781	0.47895	0.0544527	Brain meningioma	314708	5.07e-15	51574038	1554	19	0.0424	ebi-a-GCST90001955	CD33 on Immature Myeloid-Derived Suppressor Cells	0.0386413	62.3818
rs74707127	C	G	C	G	0.4197	-0.0010482	0.0492	0.0509391	finngen_R10_C3_MENINGIOMA_EXALLC	2	173419652	0.990872	0.0916264	Brain meningioma	314708	1.52e-06	174284380	1554	2	0.08695	ebi-a-GCST90001955	CD33 on Immature Myeloid-Derived Suppressor Cells	0.0147715	23.2691
rs75773078	A	G	A	G	-0.5252	-0.119699	0.0705	0.0376548	finngen_R10_C3_MENINGIOMA_EXALLC	19	51238890	0.247871	0.103587	Brain meningioma	314708	1.64e-13	51742145	1554	19	0.07057	ebi-a-GCST90001955	CD33 on Immature Myeloid-Derived Suppressor Cells	0.0344151	55.3159
rs77040155	G	C	G	C	-0.3763	0.193215	0.0534	0.011798	finngen_R10_C3_MENINGIOMA_EXALLC	11	5381606	0.284789	0.180638	Brain meningioma	314708	9.46e-06	5402836	1554	11	0.08467	ebi-a-GCST90001955	CD33 on Immature Myeloid-Derived Suppressor Cells	0.0125508	19.7265
rs77635331	T	C	T	C	-0.2765	-0.0294042	0.0985	0.0122789	finngen_R10_C3_MENINGIOMA_EXALLC	16	8597804	0.868084	0.177034	Brain meningioma	314708	6.59e-06	8691661	1554	16	0.06116	ebi-a-GCST90001955	CD33 on Immature Myeloid-Derived Suppressor Cells	0.0129816	20.4125
rs79377141	A	G	A	G	0.3376	0.0556228	0.2008	0.0538894	finngen_R10_C3_MENINGIOMA_EXALLC	19	51035696	0.528213	0.0881871	Brain meningioma	314708	3.07e-13	51538952	1554	19	0.0459	ebi-a-GCST90001955	CD33 on Immature Myeloid-Derived Suppressor Cells	0.0336409	54.0282
rs79965644	G	T	G	T	0.4811	0.0398044	0.0296	0.0856424	finngen_R10_C3_MENINGIOMA_EXALLC	13	78910234	0.574734	0.0709407	Brain meningioma	314708	6.1e-06	79484369	1554	13	0.106	ebi-a-GCST90001955	CD33 on Immature Myeloid-Derived Suppressor Cells	0.0130824	20.5731
rs10022829	A	G	A	G	-0.1723	0.0040682	0.6087	0.530632	finngen_R10_C3_MENINGIOMA_EXALLC	4	512682	0.921348	0.0412029	Brain meningioma	314708	5.59e-06	506471	1569	4	0.0378	ebi-a-GCST90001952	CD33 on Monocytic Myeloid-Derived Suppressor Cells	0.0130693	20.7507
rs10164761	T	C	T	C	0.1855	-0.0069122	0.6348	0.79081	finngen_R10_C3_MENINGIOMA_EXALLC	2	219201487	0.887126	0.0486974	Brain meningioma	314708	1.81e-06	220066209	1569	2	0.0387	ebi-a-GCST90001952	CD33 on Monocytic Myeloid-Derived Suppressor Cells	0.0144321	22.9463
rs10861528	A	C	A	C	0.1809	-0.00244275	0.2929	0.202278	finngen_R10_C3_MENINGIOMA_EXALLC	12	105872710	0.960262	0.0490269	Brain meningioma	314708	8.23e-06	106266488	1569	12	0.04043	ebi-a-GCST90001952	CD33 on Monocytic Myeloid-Derived Suppressor Cells	0.0125991	19.9947
rs117150385	A	G	A	G	-0.887	0.185422	0.0083	0.0148783	finngen_R10_C3_MENINGIOMA_EXALLC	17	9254174	0.261113	0.165001	Brain meningioma	314708	8.67e-06	9157491	1569	17	0.1988	ebi-a-GCST90001952	CD33 on Monocytic Myeloid-Derived Suppressor Cells	0.012529	19.882
rs138138479	T	G	T	G	0.7945	0.101567	0.0108	0.0384494	finngen_R10_C3_MENINGIOMA_EXALLC	10	22050879	0.336978	0.105781	Brain meningioma	314708	6.28e-06	22339808	1569	10	0.1753	ebi-a-GCST90001952	CD33 on Monocytic Myeloid-Derived Suppressor Cells	0.0129227	20.5149
rs2362605	A	G	A	G	-0.2041	0.0201122	0.2157	0.458631	finngen_R10_C3_MENINGIOMA_EXALLC	3	190762388	0.61051	0.0394864	Brain meningioma	314708	5.33e-06	190480177	1569	3	0.04469	ebi-a-GCST90001952	CD33 on Monocytic Myeloid-Derived Suppressor Cells	0.0131192	20.8311
rs3865444	A	C	A	C	-1.151	-0.0152444	0.1896	0.361956	finngen_R10_C3_MENINGIOMA_EXALLC	19	51224706	0.710713	0.0411011	Brain meningioma	314708	1.71e-153	51727962	1569	19	0.03884	ebi-a-GCST90001952	CD33 on Monocytic Myeloid-Derived Suppressor Cells	0.358858	877.078
rs403286	A	G	A	G	0.178	-0.0364777	0.5223	0.528663	finngen_R10_C3_MENINGIOMA_EXALLC	3	55229975	0.355204	0.0394548	Brain meningioma	314708	2.76e-06	55264003	1569	3	0.03783	ebi-a-GCST90001952	CD33 on Monocytic Myeloid-Derived Suppressor Cells	0.0139142	22.1113
rs4747079	A	G	A	G	0.377	0.00388327	0.0491	0.0623233	finngen_R10_C3_MENINGIOMA_EXALLC	10	70706679	0.961582	0.0806185	Brain meningioma	314708	9.27e-06	72466435	1569	10	0.08474	ebi-a-GCST90001952	CD33 on Monocytic Myeloid-Derived Suppressor Cells	0.0124577	19.7675
rs58301181	G	C	G	C	-0.3795	-0.00829412	0.0848	0.106517	finngen_R10_C3_MENINGIOMA_EXALLC	19	51594008	0.896556	0.0637941	Brain meningioma	314708	1.94e-08	52097261	1569	19	0.06721	ebi-a-GCST90001952	CD33 on Monocytic Myeloid-Derived Suppressor Cells	0.0199157	31.8421
rs62114147	T	C	T	C	0.2625	-0.044801	0.5586	0.547786	finngen_R10_C3_MENINGIOMA_EXALLC	19	51084761	0.256863	0.0395127	Brain meningioma	314708	2.56e-12	51588018	1569	19	0.03721	ebi-a-GCST90001952	CD33 on Monocytic Myeloid-Derived Suppressor Cells	0.0307436	49.7033
rs6828373	C	T	C	T	0.2291	-0.0470911	0.1992	0.218349	finngen_R10_C3_MENINGIOMA_EXALLC	4	153555772	0.327593	0.0481024	Brain meningioma	314708	9.37e-07	154476924	1569	4	0.04653	ebi-a-GCST90001952	CD33 on Monocytic Myeloid-Derived Suppressor Cells	0.0152161	24.212
rs6879785	G	A	G	A	0.1882	0.0023446	0.289	0.323004	finngen_R10_C3_MENINGIOMA_EXALLC	5	76154548	0.955772	0.0422756	Brain meningioma	314708	6.27e-06	75450373	1569	5	0.04153	ebi-a-GCST90001952	CD33 on Monocytic Myeloid-Derived Suppressor Cells	0.0129195	20.5098
rs6974483	A	T	A	T	0.1843	0.00724052	0.3161	0.205923	finngen_R10_C3_MENINGIOMA_EXALLC	7	52638056	0.881918	0.0487453	Brain meningioma	314708	5.79e-06	52705752	1569	7	0.0405	ebi-a-GCST90001952	CD33 on Monocytic Myeloid-Derived Suppressor Cells	0.0130264	20.6817
rs7047105	G	A	G	A	-0.1918	-0.0179391	0.5641	0.757367	finngen_R10_C3_MENINGIOMA_EXALLC	9	103189698	0.696848	0.0460474	Brain meningioma	314708	6.02e-07	105951980	1569	9	0.03828	ebi-a-GCST90001952	CD33 on Monocytic Myeloid-Derived Suppressor Cells	0.0157484	25.0726
rs73015201	T	C	T	C	-0.1973	-0.0333511	0.2384	0.115211	finngen_R10_C3_MENINGIOMA_EXALLC	6	148030509	0.586443	0.0613076	Brain meningioma	314708	6.78e-06	148351645	1569	6	0.04369	ebi-a-GCST90001952	CD33 on Monocytic Myeloid-Derived Suppressor Cells	0.0128309	20.3674
rs73051934	G	A	G	A	-0.5175	-0.104644	0.0258	0.00720695	finngen_R10_C3_MENINGIOMA_EXALLC	19	48079659	0.657506	0.236026	Brain meningioma	314708	4.18e-06	48582916	1569	19	0.1121	ebi-a-GCST90001952	CD33 on Monocytic Myeloid-Derived Suppressor Cells	0.0134007	21.2841
rs73259850	C	A	C	A	-0.3828	-0.0654571	0.0641	0.103841	finngen_R10_C3_MENINGIOMA_EXALLC	10	55137645	0.313585	0.0649552	Brain meningioma	314708	4.12e-07	56897405	1569	10	0.07528	ebi-a-GCST90001952	CD33 on Monocytic Myeloid-Derived Suppressor Cells	0.016213	25.8244
rs7351079	G	A	G	A	-0.3677	-0.0385521	0.2604	0.15378	finngen_R10_C3_MENINGIOMA_EXALLC	19	51070781	0.47895	0.0544527	Brain meningioma	314708	9.03e-18	51574038	1569	19	0.04232	ebi-a-GCST90001952	CD33 on Monocytic Myeloid-Derived Suppressor Cells	0.0459055	75.3949
rs8108687	G	A	G	A	-0.1787	-0.010122	0.646	0.72438	finngen_R10_C3_MENINGIOMA_EXALLC	19	927971	0.819489	0.0443555	Brain meningioma	314708	3.66e-06	927971	1569	19	0.03845	ebi-a-GCST90001952	CD33 on Monocytic Myeloid-Derived Suppressor Cells	0.0135799	21.5726
rs9867350	A	G	A	G	0.2165	-0.0187013	0.1839	0.186891	finngen_R10_C3_MENINGIOMA_EXALLC	3	129732676	0.71123	0.050516	Brain meningioma	314708	7.23e-06	129451519	1569	3	0.0481	ebi-a-GCST90001952	CD33 on Monocytic Myeloid-Derived Suppressor Cells	0.0127477	20.2335
rs10024641	A	G	A	G	0.1143	0.0524707	0.5082	0.362332	finngen_R10_C3_MENINGIOMA_EXALLC	4	187130536	0.200467	0.0409856	Brain meningioma	314708	8.95e-06	188051690	2920	4	0.0257	ebi-a-GCST90001927	CD127 on CD8+ T cell	0.00672839	19.7664
rs117239506	A	C	A	C	1.832	-0.0113883	0.001	0.00946062	finngen_R10_C3_MENINGIOMA_EXALLC	12	16198109	0.956403	0.208317	Brain meningioma	314708	3.32e-06	16351043	2920	12	0.3932	ebi-a-GCST90001927	CD127 on CD8+ T cell	0.00737946	21.6933
rs13165333	T	C	T	C	0.1984	0.0442819	0.1036	0.12632	finngen_R10_C3_MENINGIOMA_EXALLC	5	82979752	0.455635	0.0593549	Brain meningioma	314708	2.79e-06	82275571	2920	5	0.04226	ebi-a-GCST90001927	CD127 on CD8+ T cell	0.00749162	22.0256
rs1377028	G	A	G	A	-0.1222	-0.111042	0.5479	0.451354	finngen_R10_C3_MENINGIOMA_EXALLC	4	74813582	0.00483782	0.0394095	Brain meningioma	314708	2.77e-06	75738792	2920	4	0.02603	ebi-a-GCST90001927	CD127 on CD8+ T cell	0.0074911	22.024
rs148460149	A	G	A	G	0.326	-0.366105	0.033	0.00122876	finngen_R10_C3_MENINGIOMA_EXALLC	20	51499003	0.510585	0.556452	Brain meningioma	314708	9.27e-06	50115542	2920	20	0.07341	ebi-a-GCST90001927	CD127 on CD8+ T cell	0.0067084	19.7073
rs159608	G	A	G	A	0.1236	-0.0100111	0.3096	0.249403	finngen_R10_C3_MENINGIOMA_EXALLC	5	59878276	0.826123	0.0455719	Brain meningioma	314708	9.93e-06	59174103	2920	5	0.02793	ebi-a-GCST90001927	CD127 on CD8+ T cell	0.00666207	19.5703
rs1911151	C	T	C	T	-0.1953	0.0931377	0.8719	0.773543	finngen_R10_C3_MENINGIOMA_EXALLC	11	60779163	0.0496124	0.0474396	Brain meningioma	314708	5.39e-07	60546636	2920	11	0.03888	ebi-a-GCST90001927	CD127 on CD8+ T cell	0.00856707	25.2147
rs2009425	T	C	T	C	-0.3232	0.083335	0.033	0.0320147	finngen_R10_C3_MENINGIOMA_EXALLC	5	174607797	0.462037	0.113305	Brain meningioma	314708	9.93e-06	174034800	2920	5	0.07302	ebi-a-GCST90001927	CD127 on CD8+ T cell	0.00666457	19.5777
rs28869816	T	G	T	G	0.2939	-0.141158	0.0401	0.0196092	finngen_R10_C3_MENINGIOMA_EXALLC	2	115984999	0.315833	0.140727	Brain meningioma	314708	9.23e-06	116742575	2920	2	0.06617	ebi-a-GCST90001927	CD127 on CD8+ T cell	0.00671073	19.7142
rs3130901	T	A	T	A	-0.18	-0.00899361	0.193	0.28113	finngen_R10_C3_MENINGIOMA_EXALLC	6	31451288	0.837824	0.0439404	Brain meningioma	314708	1.98e-07	31419065	2920	6	0.03453	ebi-a-GCST90001927	CD127 on CD8+ T cell	0.00922032	27.1553
rs457979	A	G	A	G	0.2164	0.0342626	0.9146	0.839582	finngen_R10_C3_MENINGIOMA_EXALLC	5	2382156	0.522685	0.0536013	Brain meningioma	314708	2.93e-06	2382270	2920	5	0.04618	ebi-a-GCST90001927	CD127 on CD8+ T cell	0.00746397	21.9437
rs4668705	A	G	A	G	-0.1189	0.0277341	0.5443	0.338299	finngen_R10_C3_MENINGIOMA_EXALLC	2	11012377	0.506603	0.0417597	Brain meningioma	314708	3.58e-06	11152503	2920	2	0.02562	ebi-a-GCST90001927	CD127 on CD8+ T cell	0.00732202	21.5233
rs4925660	T	C	T	C	-0.2148	-0.258631	0.0827	0.0186341	finngen_R10_C3_MENINGIOMA_EXALLC	1	247087848	0.0728048	0.14416	Brain meningioma	314708	7.22e-06	247251150	2920	1	0.04779	ebi-a-GCST90001927	CD127 on CD8+ T cell	0.00687096	20.1882
rs5770311	G	A	G	A	-0.1216	-0.00313009	0.3666	0.31385	finngen_R10_C3_MENINGIOMA_EXALLC	22	49371754	0.941196	0.0424326	Brain meningioma	314708	7.14e-06	49767656	2920	22	0.02704	ebi-a-GCST90001927	CD127 on CD8+ T cell	0.00687818	20.2095
rs5770659	G	C	G	C	0.1293	0.0412784	0.6822	0.718325	finngen_R10_C3_MENINGIOMA_EXALLC	22	49690204	0.345541	0.0437608	Brain meningioma	314708	3.26e-06	50083852	2920	22	0.02774	ebi-a-GCST90001927	CD127 on CD8+ T cell	0.00738553	21.7113
rs72824431	C	T	C	T	-0.2416	0.00725965	0.0647	0.0754882	finngen_R10_C3_MENINGIOMA_EXALLC	2	104237383	0.922781	0.0748947	Brain meningioma	314708	4.61e-06	104853841	2920	2	0.05262	ebi-a-GCST90001927	CD127 on CD8+ T cell	0.00716779	21.0666
rs73354288	T	C	T	C	-0.1928	-0.0208577	0.1166	0.0640751	finngen_R10_C3_MENINGIOMA_EXALLC	17	81183796	0.795801	0.0805988	Brain meningioma	314708	1.4e-06	79157596	2920	17	0.03987	ebi-a-GCST90001927	CD127 on CD8+ T cell	0.00794465	23.3681
rs73561877	C	G	C	G	0.3813	-0.177382	0.0284	0.0065116	finngen_R10_C3_MENINGIOMA_EXALLC	19	6365388	0.470211	0.245635	Brain meningioma	314708	9.99e-07	6365399	2920	19	0.07778	ebi-a-GCST90001927	CD127 on CD8+ T cell	0.0081631	24.016
rs74785296	A	C	A	C	0.5285	0.347065	0.0132	0.00705096	finngen_R10_C3_MENINGIOMA_EXALLC	7	156328148	0.142017	0.236368	Brain meningioma	314708	2.39e-06	156120842	2920	7	0.1118	ebi-a-GCST90001927	CD127 on CD8+ T cell	0.00759473	22.331
rs7533594	G	T	G	T	0.149	0.0180115	0.1966	0.327326	finngen_R10_C3_MENINGIOMA_EXALLC	1	205589274	0.669132	0.0421481	Brain meningioma	314708	4.8e-06	205558402	2920	1	0.03253	ebi-a-GCST90001927	CD127 on CD8+ T cell	0.00713366	20.9656
rs7643142	T	C	T	C	0.2601	-0.071679	0.0596	0.127775	finngen_R10_C3_MENINGIOMA_EXALLC	3	175391556	0.2235	0.0588849	Brain meningioma	314708	1.86e-06	175109345	2920	3	0.05444	ebi-a-GCST90001927	CD127 on CD8+ T cell	0.00775675	22.8111
rs7801342	C	T	C	T	0.1834	0.026732	0.2342	0.408573	finngen_R10_C3_MENINGIOMA_EXALLC	7	31123389	0.506194	0.0402121	Brain meningioma	314708	1.63e-09	31163003	2920	7	0.03032	ebi-a-GCST90001927	CD127 on CD8+ T cell	0.0123751	36.5631
rs7813990	T	C	T	C	0.1488	-0.0345334	0.2048	0.247186	finngen_R10_C3_MENINGIOMA_EXALLC	8	37813622	0.449391	0.0456531	Brain meningioma	314708	4.32e-06	37671140	2920	8	0.03232	ebi-a-GCST90001927	CD127 on CD8+ T cell	0.00720674	21.1819
rs9739743	A	G	A	G	0.1337	0.0213255	0.3533	0.40909	finngen_R10_C3_MENINGIOMA_EXALLC	12	54203013	0.59901	0.0405562	Brain meningioma	314708	9.43e-07	54596797	2920	12	0.0272	ebi-a-GCST90001927	CD127 on CD8+ T cell	0.0082066	24.145
rs10025910	T	C	T	C	0.5074	-0.125327	0.0074	0.0235567	finngen_R10_C3_MENINGIOMA_EXALLC	4	25609281	0.340806	0.131567	Brain meningioma	314708	1.21e-06	25610903	3440	4	0.1043	ebi-a-GCST90001689	CD28+ CD45RA+ CD8+ T cell %CD8+ T cell	0.00683276	23.6526
rs10242630	A	G	A	G	0.1978	-0.0199312	0.0541	0.115889	finngen_R10_C3_MENINGIOMA_EXALLC	7	146772851	0.745832	0.0614897	Brain meningioma	314708	1.53e-06	146469943	3440	7	0.04107	ebi-a-GCST90001689	CD28+ CD45RA+ CD8+ T cell %CD8+ T cell	0.00669771	23.182
rs1064086	A	G	A	G	-0.103	0.0445987	0.3275	0.424253	finngen_R10_C3_MENINGIOMA_EXALLC	2	236125417	0.264517	0.0399709	Brain meningioma	314708	2.23e-07	237034061	3440	2	0.01985	ebi-a-GCST90001689	CD28+ CD45RA+ CD8+ T cell %CD8+ T cell	0.00776621	26.9092
rs10840675	T	C	T	C	0.1139	0.043294	0.1624	0.239019	finngen_R10_C3_MENINGIOMA_EXALLC	12	17214653	0.366222	0.0479142	Brain meningioma	314708	7.78e-06	17367587	3440	12	0.02544	ebi-a-GCST90001689	CD28+ CD45RA+ CD8+ T cell %CD8+ T cell	0.00579337	20.0337
rs112258643	T	C	T	C	3.271	-0.0679131	0.0001	0.00664402	finngen_R10_C3_MENINGIOMA_EXALLC	12	55279054	0.781892	0.245303	Brain meningioma	314708	5.92e-07	55672838	3440	12	0.6538	ebi-a-GCST90001689	CD28+ CD45RA+ CD8+ T cell %CD8+ T cell	0.00722377	25.016
rs115077170	G	T	G	T	6.774	0.110265	NA	0.0122067	finngen_R10_C3_MENINGIOMA_EXALLC	2	53645157	0.535612	0.178001	Brain meningioma	314708	9.46e-06	53872294	3440	2	1.527	ebi-a-GCST90001689	CD28+ CD45RA+ CD8+ T cell %CD8+ T cell	0.00568822	19.668
rs116767883	T	C	T	C	7.798	0.163017	NA	0.0146873	finngen_R10_C3_MENINGIOMA_EXALLC	6	24745085	0.321514	0.16444	Brain meningioma	314708	6.16e-06	24745313	3440	6	1.722	ebi-a-GCST90001689	CD28+ CD45RA+ CD8+ T cell %CD8+ T cell	0.00592598	20.495
rs117403703	C	T	C	T	3.043	-0.0284482	0.0001	0.0239454	finngen_R10_C3_MENINGIOMA_EXALLC	6	92494132	0.825412	0.128964	Brain meningioma	314708	5.73e-06	93203850	3440	6	0.6699	ebi-a-GCST90001689	CD28+ CD45RA+ CD8+ T cell %CD8+ T cell	0.0059625	20.622
rs117475733	T	C	T	C	1.491	0.0759847	0.0004	0.0171923	finngen_R10_C3_MENINGIOMA_EXALLC	6	148454570	0.621063	0.153708	Brain meningioma	314708	4.44e-06	148775706	3440	6	0.3243	ebi-a-GCST90001689	CD28+ CD45RA+ CD8+ T cell %CD8+ T cell	0.00610721	21.1256
rs11896593	C	G	C	G	0.1024	-0.0756776	0.3703	0.134632	finngen_R10_C3_MENINGIOMA_EXALLC	2	38698013	0.18846	0.0575431	Brain meningioma	314708	2.5e-07	38925155	3440	2	0.01981	ebi-a-GCST90001689	CD28+ CD45RA+ CD8+ T cell %CD8+ T cell	0.00770748	26.7041
rs139580802	T	C	T	C	1.187	0.359903	0.001	0.00753997	finngen_R10_C3_MENINGIOMA_EXALLC	17	78217525	0.112402	0.226712	Brain meningioma	314708	9.91e-06	76213606	3440	17	0.2682	ebi-a-GCST90001689	CD28+ CD45RA+ CD8+ T cell %CD8+ T cell	0.00566187	19.5763
rs141596789	C	G	C	G	1.424	0.0984656	0.0009	0.0209006	finngen_R10_C3_MENINGIOMA_EXALLC	7	28647610	0.482117	0.140084	Brain meningioma	314708	9.14e-06	28687227	3440	7	0.3204	ebi-a-GCST90001689	CD28+ CD45RA+ CD8+ T cell %CD8+ T cell	0.00570939	19.7416
rs143788880	A	G	A	G	0.4914	-0.0570735	0.0074	0.0212152	finngen_R10_C3_MENINGIOMA_EXALLC	17	59283857	0.674199	0.135762	Brain meningioma	314708	6.42e-06	57361218	3440	17	0.1087	ebi-a-GCST90001689	CD28+ CD45RA+ CD8+ T cell %CD8+ T cell	0.00590582	20.4248
rs145827119	T	C	T	C	4.134	0.0547116	0.0001	0.0313356	finngen_R10_C3_MENINGIOMA_EXALLC	20	58557066	0.629309	0.113345	Brain meningioma	314708	6.04e-06	57132122	3440	20	0.9121	ebi-a-GCST90001689	CD28+ CD45RA+ CD8+ T cell %CD8+ T cell	0.00593624	20.5307
rs146741472	A	G	A	G	3.535	-0.0988751	0.0001	0.0210584	finngen_R10_C3_MENINGIOMA_EXALLC	2	119458236	0.478164	0.139406	Brain meningioma	314708	2.7e-06	120215812	3440	2	0.7519	ebi-a-GCST90001689	CD28+ CD45RA+ CD8+ T cell %CD8+ T cell	0.00638438	22.0905
rs146985291	G	A	G	A	5.539	-0.0106984	0.0001	0.0209339	finngen_R10_C3_MENINGIOMA_EXALLC	3	170451820	0.938956	0.139698	Brain meningioma	314708	6.23e-06	170169608	3440	3	1.224	ebi-a-GCST90001689	CD28+ CD45RA+ CD8+ T cell %CD8+ T cell	0.00591785	20.4667
rs149655274	T	C	T	C	1.504	-0.24719	0.0012	0.00475019	finngen_R10_C3_MENINGIOMA_EXALLC	4	153108133	0.393255	0.289542	Brain meningioma	314708	1e-06	154029285	3440	4	0.3069	ebi-a-GCST90001689	CD28+ CD45RA+ CD8+ T cell %CD8+ T cell	0.00693301	24.0021
rs182236332	G	A	G	A	4.274	0.34599	0.0001	0.00440633	finngen_R10_C3_MENINGIOMA_EXALLC	7	125314889	0.284803	0.323479	Brain meningioma	314708	1.23e-06	124954943	3440	7	0.8797	ebi-a-GCST90001689	CD28+ CD45RA+ CD8+ T cell %CD8+ T cell	0.00681509	23.5911
rs184082746	C	T	C	T	3.525	0.0966243	0.0001	0.0153896	finngen_R10_C3_MENINGIOMA_EXALLC	7	93162550	0.555615	0.163946	Brain meningioma	314708	4.42e-07	92791863	3440	7	0.6966	ebi-a-GCST90001689	CD28+ CD45RA+ CD8+ T cell %CD8+ T cell	0.00738877	25.5917
rs1879612	C	T	C	T	0.08909	-0.0373382	0.4751	0.394786	finngen_R10_C3_MENINGIOMA_EXALLC	15	98855479	0.353824	0.0402699	Brain meningioma	314708	1.6e-06	99398708	3440	15	0.01853	ebi-a-GCST90001689	CD28+ CD45RA+ CD8+ T cell %CD8+ T cell	0.00667483	23.1023
rs188748536	C	T	C	T	10.95	0.189977	NA	0.0343431	finngen_R10_C3_MENINGIOMA_EXALLC	19	8206256	0.0815699	0.109078	Brain meningioma	314708	4.85e-06	8271140	3440	19	2.391	ebi-a-GCST90001689	CD28+ CD45RA+ CD8+ T cell %CD8+ T cell	0.00605998	20.9612
rs1978254	A	G	A	G	-0.1733	0.475575	0.0592	0.00542077	finngen_R10_C3_MENINGIOMA_EXALLC	19	56769856	0.0783881	0.270195	Brain meningioma	314708	9.72e-06	57281224	3440	19	0.03911	ebi-a-GCST90001689	CD28+ CD45RA+ CD8+ T cell %CD8+ T cell	0.00567533	19.6232
rs2629824	G	A	G	A	-0.1289	0.0120528	0.8225	0.614233	finngen_R10_C3_MENINGIOMA_EXALLC	1	114144694	0.765932	0.0404865	Brain meningioma	314708	1.53e-07	114687316	3440	1	0.02451	ebi-a-GCST90001689	CD28+ CD45RA+ CD8+ T cell %CD8+ T cell	0.00797596	27.6418
rs2802930	T	C	T	C	0.4087	0.031685	0.9894	0.911107	finngen_R10_C3_MENINGIOMA_EXALLC	1	234960865	0.649477	0.0697158	Brain meningioma	314708	5.61e-06	235096612	3440	1	0.08986	ebi-a-GCST90001689	CD28+ CD45RA+ CD8+ T cell %CD8+ T cell	0.00597743	20.674
rs28460753	A	G	A	G	0.6077	0.190053	0.0048	0.052774	finngen_R10_C3_MENINGIOMA_EXALLC	15	62699561	0.0304909	0.0878391	Brain meningioma	314708	3.12e-06	62991760	3440	15	0.1301	ebi-a-GCST90001689	CD28+ CD45RA+ CD8+ T cell %CD8+ T cell	0.0063026	21.8058
rs28576084	G	T	G	T	0.1012	0.00810772	0.2205	0.31147	finngen_R10_C3_MENINGIOMA_EXALLC	14	81596150	0.84866	0.0424868	Brain meningioma	314708	8.05e-06	82062494	3440	14	0.02264	ebi-a-GCST90001689	CD28+ CD45RA+ CD8+ T cell %CD8+ T cell	0.00577477	19.969
rs34752208	A	G	A	G	0.1011	0.0214989	0.325	0.378361	finngen_R10_C3_MENINGIOMA_EXALLC	9	134273720	0.610983	0.0422649	Brain meningioma	314708	5.89e-07	137165566	3440	9	0.0202	ebi-a-GCST90001689	CD28+ CD45RA+ CD8+ T cell %CD8+ T cell	0.0072292	25.035
rs5011724	C	T	C	T	-0.09624	0.0205564	0.3209	0.538792	finngen_R10_C3_MENINGIOMA_EXALLC	17	43681693	0.602074	0.0394239	Brain meningioma	314708	2.23e-06	41759061	3440	17	0.02031	ebi-a-GCST90001689	CD28+ CD45RA+ CD8+ T cell %CD8+ T cell	0.00648496	22.4408
rs60220946	T	C	T	C	0.2919	-0.165873	0.0212	0.00920238	finngen_R10_C3_MENINGIOMA_EXALLC	1	193536495	0.423867	0.207411	Brain meningioma	314708	7.68e-06	193505625	3440	1	0.06514	ebi-a-GCST90001689	CD28+ CD45RA+ CD8+ T cell %CD8+ T cell	0.00580345	20.0687
rs62572596	T	C	T	C	0.3597	-0.00325202	0.0157	0.0205254	finngen_R10_C3_MENINGIOMA_EXALLC	9	111826324	0.981413	0.139586	Brain meningioma	314708	5.8e-06	114588604	3440	9	0.07921	ebi-a-GCST90001689	CD28+ CD45RA+ CD8+ T cell %CD8+ T cell	0.00595891	20.6095
rs7033084	T	C	T	C	0.0849	0.0709726	0.5055	0.606289	finngen_R10_C3_MENINGIOMA_EXALLC	9	16904643	0.0783827	0.040322	Brain meningioma	314708	9.44e-06	16904641	3440	9	0.01914	ebi-a-GCST90001689	CD28+ CD45RA+ CD8+ T cell %CD8+ T cell	0.00568717	19.6643
rs72723766	C	T	C	T	-2.308	-0.170456	0.0003	0.00928395	finngen_R10_C3_MENINGIOMA_EXALLC	4	151210041	0.394832	0.200328	Brain meningioma	314708	5.69e-06	152131193	3440	4	0.5078	ebi-a-GCST90001689	CD28+ CD45RA+ CD8+ T cell %CD8+ T cell	0.00596936	20.6459
rs73061672	A	T	A	T	0.1863	0.214449	0.0637	0.0295147	finngen_R10_C3_MENINGIOMA_EXALLC	7	8286800	0.0635799	0.115599	Brain meningioma	314708	1.75e-06	8326430	3440	7	0.0389	ebi-a-GCST90001689	CD28+ CD45RA+ CD8+ T cell %CD8+ T cell	0.00662341	22.9231
rs76014368	T	C	T	C	1.535	-0.466945	0.0007	0.000923389	finngen_R10_C3_MENINGIOMA_EXALLC	12	123028972	0.511425	0.711134	Brain meningioma	314708	8.66e-06	123513519	3440	12	0.3446	ebi-a-GCST90001689	CD28+ CD45RA+ CD8+ T cell %CD8+ T cell	0.00573495	19.8305
rs76313555	T	C	T	C	0.4644	0.212704	0.0083	0.0113297	finngen_R10_C3_MENINGIOMA_EXALLC	3	59928316	0.267654	0.191887	Brain meningioma	314708	6.1e-06	59914042	3440	3	0.1025	ebi-a-GCST90001689	CD28+ CD45RA+ CD8+ T cell %CD8+ T cell	0.00593191	20.5156
rs76619353	C	T	C	T	8.992	0.0687766	NA	0.0330201	finngen_R10_C3_MENINGIOMA_EXALLC	6	135872209	0.549942	0.115041	Brain meningioma	314708	9.86e-06	136193347	3440	6	2.031	ebi-a-GCST90001689	CD28+ CD45RA+ CD8+ T cell %CD8+ T cell	0.00566587	19.5903
rs76668354	G	C	G	C	0.5165	0.0653268	0.0089	0.0625858	finngen_R10_C3_MENINGIOMA_EXALLC	2	102971166	0.426355	0.0821261	Brain meningioma	314708	3.53e-07	103587624	3440	2	0.1012	ebi-a-GCST90001689	CD28+ CD45RA+ CD8+ T cell %CD8+ T cell	0.00751528	26.0332
rs9577271	G	A	G	A	0.1114	0.0204804	0.1812	0.153203	finngen_R10_C3_MENINGIOMA_EXALLC	13	113442192	0.708952	0.0548685	Brain meningioma	314708	5.46e-06	114096507	3440	13	0.02447	ebi-a-GCST90001689	CD28+ CD45RA+ CD8+ T cell %CD8+ T cell	0.00598874	20.7133
rs9792050	T	G	T	G	-0.1499	-0.0586366	0.8994	0.899286	finngen_R10_C3_MENINGIOMA_EXALLC	7	31125041	0.3713	0.065586	Brain meningioma	314708	1.73e-06	31164655	3440	7	0.03129	ebi-a-GCST90001689	CD28+ CD45RA+ CD8+ T cell %CD8+ T cell	0.00662744	22.9372
rs10094039	G	A	G	A	-0.137	-0.0142393	0.7531	0.621398	finngen_R10_C3_MENINGIOMA_EXALLC	8	129577430	0.725971	0.0406268	Brain meningioma	314708	9.09e-07	130589676	3629	8	0.02784	ebi-a-GCST90001582	CD14+ CD16- monocyte Absolute Count	0.00662868	24.2027
rs111463078	A	T	A	T	0.3431	-0.124936	0.0263	0.00583334	finngen_R10_C3_MENINGIOMA_EXALLC	8	2493573	0.637845	0.265418	Brain meningioma	314708	6.83e-06	2350689	3629	8	0.07615	ebi-a-GCST90001582	CD14+ CD16- monocyte Absolute Count	0.00556278	20.2891
rs11177104	A	G	A	G	-0.6203	0.140021	0.0076	0.0691191	finngen_R10_C3_MENINGIOMA_EXALLC	12	68212103	0.0725471	0.0779771	Brain meningioma	314708	4.58e-06	68605883	3629	12	0.1351	ebi-a-GCST90001582	CD14+ CD16- monocyte Absolute Count	0.00577551	21.0695
rs118111037	T	C	T	C	-1.458	-0.0865879	0.0012	0.0251095	finngen_R10_C3_MENINGIOMA_EXALLC	22	35561977	0.489134	0.125184	Brain meningioma	314708	6.81e-06	35958024	3629	22	0.3235	ebi-a-GCST90001582	CD14+ CD16- monocyte Absolute Count	0.00556616	20.3015
rs12501003	G	A	G	A	0.1613	0.144155	0.1674	0.0344823	finngen_R10_C3_MENINGIOMA_EXALLC	4	91589767	0.184207	0.108557	Brain meningioma	314708	4.45e-07	92510918	3629	4	0.03189	ebi-a-GCST90001582	CD14+ CD16- monocyte Absolute Count	0.00700038	25.5694
rs1375493	A	G	A	G	0.1517	-0.106044	0.3781	0.612335	finngen_R10_C3_MENINGIOMA_EXALLC	2	181459039	0.00759434	0.0397229	Brain meningioma	314708	9.92e-10	182323766	3629	2	0.02476	ebi-a-GCST90001582	CD14+ CD16- monocyte Absolute Count	0.010238	37.5172
rs149927978	C	T	C	T	-0.5694	0.156106	0.0087	0.0115248	finngen_R10_C3_MENINGIOMA_EXALLC	14	105172012	0.409193	0.189147	Brain meningioma	314708	9.36e-06	105638349	3629	14	0.1283	ebi-a-GCST90001582	CD14+ CD16- monocyte Absolute Count	0.00539814	19.6853
rs150649461	C	G	C	G	0.2921	-0.101142	0.0459	0.0274507	finngen_R10_C3_MENINGIOMA_EXALLC	1	92460097	0.402854	0.120906	Brain meningioma	314708	4.83e-06	92925654	3629	1	0.06379	ebi-a-GCST90001582	CD14+ CD16- monocyte Absolute Count	0.00574472	20.9565
rs17465420	C	T	C	T	0.1094	0.0672639	0.4241	0.610525	finngen_R10_C3_MENINGIOMA_EXALLC	1	37932916	0.096159	0.0404286	Brain meningioma	314708	9.53e-06	38398588	3629	1	0.02467	ebi-a-GCST90001582	CD14+ CD16- monocyte Absolute Count	0.00538967	19.6543
rs183716470	G	T	G	T	-0.2044	0.282259	0.081	0.0340876	finngen_R10_C3_MENINGIOMA_EXALLC	3	81250552	0.0103298	0.11006	Brain meningioma	314708	6.32e-06	81299703	3629	3	0.04519	ebi-a-GCST90001582	CD14+ CD16- monocyte Absolute Count	0.00560594	20.4474
rs189962728	C	T	C	T	-2.572	-0.112806	0.0004	0.0404461	finngen_R10_C3_MENINGIOMA_EXALLC	4	57258279	0.253591	0.0988074	Brain meningioma	314708	5.67e-06	58124445	3629	4	0.5658	ebi-a-GCST90001582	CD14+ CD16- monocyte Absolute Count	0.00566191	20.6527
rs2120231	G	T	G	T	-0.1154	-0.0148934	0.5141	0.557267	finngen_R10_C3_MENINGIOMA_EXALLC	17	1112756	0.707483	0.0396903	Brain meningioma	314708	1.82e-06	1015996	3629	17	0.02415	ebi-a-GCST90001582	CD14+ CD16- monocyte Absolute Count	0.00625268	22.8212
rs2247998	A	G	A	G	-0.1145	0.0126799	0.6503	0.799168	finngen_R10_C3_MENINGIOMA_EXALLC	16	85767839	0.796114	0.0490747	Brain meningioma	314708	6.7e-06	85801445	3629	16	0.0254	ebi-a-GCST90001582	CD14+ CD16- monocyte Absolute Count	0.00556841	20.3097
rs2418135	A	G	A	G	-0.1487	0.0120107	0.5236	0.535364	finngen_R10_C3_MENINGIOMA_EXALLC	9	111139029	0.760766	0.0394471	Brain meningioma	314708	1.16e-09	113901309	3629	9	0.02438	ebi-a-GCST90001582	CD14+ CD16- monocyte Absolute Count	0.010147	37.1805
rs28437286	G	A	G	A	-0.3633	0.258532	0.0222	0.039212	finngen_R10_C3_MENINGIOMA_EXALLC	21	41643119	0.0110098	0.101689	Brain meningioma	314708	8.33e-06	43063279	3629	21	0.08142	ebi-a-GCST90001582	CD14+ CD16- monocyte Absolute Count	0.00545639	19.8989
rs2904118	T	C	T	C	-0.1157	-0.0360343	0.6645	0.758087	finngen_R10_C3_MENINGIOMA_EXALLC	2	56175185	0.437018	0.046362	Brain meningioma	314708	6.99e-06	56402320	3629	2	0.02572	ebi-a-GCST90001582	CD14+ CD16- monocyte Absolute Count	0.00554527	20.2249
rs310730	C	T	C	T	0.3004	-0.0247184	0.0338	0.077477	finngen_R10_C3_MENINGIOMA_EXALLC	3	4287127	0.736948	0.0735893	Brain meningioma	314708	5.91e-06	4328811	3629	3	0.06623	ebi-a-GCST90001582	CD14+ CD16- monocyte Absolute Count	0.005637	20.5613
rs41331448	G	A	G	A	0.7646	-0.0321163	0.0056	0.00546271	finngen_R10_C3_MENINGIOMA_EXALLC	13	20715173	0.903573	0.265097	Brain meningioma	314708	3.47e-06	21289312	3629	13	0.1645	ebi-a-GCST90001582	CD14+ CD16- monocyte Absolute Count	0.00591796	21.5922
rs536943	G	A	G	A	-0.1442	-0.0661081	0.1637	0.0976506	finngen_R10_C3_MENINGIOMA_EXALLC	3	173496093	0.319196	0.0663662	Brain meningioma	314708	7.78e-06	173213883	3629	3	0.03221	ebi-a-GCST90001582	CD14+ CD16- monocyte Absolute Count	0.0054925	20.0313
rs55779804	C	G	C	G	-0.1931	0.11752	0.0805	0.0835313	finngen_R10_C3_MENINGIOMA_EXALLC	19	6371649	0.101537	0.0717702	Brain meningioma	314708	7.37e-06	6371660	3629	19	0.04302	ebi-a-GCST90001582	CD14+ CD16- monocyte Absolute Count	0.00552118	20.1365
rs56010301	T	C	T	C	-0.1354	-0.00140709	0.2097	0.179848	finngen_R10_C3_MENINGIOMA_EXALLC	5	53349680	0.978074	0.0511964	Brain meningioma	314708	4.34e-06	52645510	3629	5	0.02942	ebi-a-GCST90001582	CD14+ CD16- monocyte Absolute Count	0.0058028	21.1696
rs58943387	G	T	G	T	-0.1471	-0.058696	0.1768	0.14675	finngen_R10_C3_MENINGIOMA_EXALLC	3	191003178	0.293236	0.0558451	Brain meningioma	314708	2.9e-06	190720967	3629	3	0.0314	ebi-a-GCST90001582	CD14+ CD16- monocyte Absolute Count	0.00601119	21.9344
rs613224	C	T	C	T	0.3132	0.441993	0.0366	0.00409632	finngen_R10_C3_MENINGIOMA_EXALLC	8	2945744	0.136298	0.296696	Brain meningioma	314708	6.53e-07	2803266	3629	8	0.06285	ebi-a-GCST90001582	CD14+ CD16- monocyte Absolute Count	0.00679648	24.8195
rs78355921	C	G	C	G	-0.1946	0.130999	0.0915	0.0210949	finngen_R10_C3_MENINGIOMA_EXALLC	1	159972062	0.344762	0.138652	Brain meningioma	314708	2.65e-06	159941852	3629	1	0.04137	ebi-a-GCST90001582	CD14+ CD16- monocyte Absolute Count	0.00606021	22.1144
rs8076666	G	A	G	A	0.1284	-0.0371944	0.7778	0.880848	finngen_R10_C3_MENINGIOMA_EXALLC	17	80250018	0.539854	0.0606726	Brain meningioma	314708	7.82e-06	78223817	3629	17	0.02869	ebi-a-GCST90001582	CD14+ CD16- monocyte Absolute Count	0.00548898	20.0184
rs9599503	C	T	C	T	-0.1276	0.0576988	0.2827	0.108276	finngen_R10_C3_MENINGIOMA_EXALLC	13	34740682	0.363307	0.0634694	Brain meningioma	314708	1.68e-06	35314819	3629	13	0.02661	ebi-a-GCST90001582	CD14+ CD16- monocyte Absolute Count	0.00629624	22.9812
rs1002938	T	A	T	A	-0.275	-0.0776538	0.0776	0.0390431	finngen_R10_C3_MENINGIOMA_EXALLC	10	97701527	0.452147	0.103285	Brain meningioma	314708	2.12e-08	99461284	3408	10	0.04897	ebi-a-GCST90001660	CD39+ CD4+ T cell Absolute Count	0.00916865	31.5174
rs10800381	T	C	T	C	0.1562	0.0402413	0.1643	0.221622	finngen_R10_C3_MENINGIOMA_EXALLC	1	168775115	0.397909	0.0476024	Brain meningioma	314708	9.37e-06	168744353	3408	1	0.03519	ebi-a-GCST90001660	CD39+ CD4+ T cell Absolute Count	0.00574805	19.691
rs10882324	T	C	T	C	-0.1207	-0.0896596	0.3498	0.304456	finngen_R10_C3_MENINGIOMA_EXALLC	10	80915175	0.0387008	0.0433693	Brain meningioma	314708	4.96e-06	82674931	3408	10	0.0264	ebi-a-GCST90001660	CD39+ CD4+ T cell Absolute Count	0.00609609	20.8906
rs10882701	C	A	C	A	-0.4118	0.0394231	0.5139	0.576359	finngen_R10_C3_MENINGIOMA_EXALLC	10	95981314	0.32736	0.0402504	Brain meningioma	314708	3.85e-59	97741071	3408	10	0.0249	ebi-a-GCST90001660	CD39+ CD4+ T cell Absolute Count	0.074293	273.35
rs112392069	T	A	T	A	0.2664	-0.121897	0.0491	0.0125426	finngen_R10_C3_MENINGIOMA_EXALLC	10	97165568	0.50726	0.183827	Brain meningioma	314708	7.02e-06	98925325	3408	10	0.05919	ebi-a-GCST90001660	CD39+ CD4+ T cell Absolute Count	0.00590879	20.245
rs113087753	A	G	A	G	0.2554	0.0790988	0.0524	0.0496172	finngen_R10_C3_MENINGIOMA_EXALLC	7	80926992	0.381147	0.0903177	Brain meningioma	314708	6.27e-06	80556308	3408	7	0.05646	ebi-a-GCST90001660	CD39+ CD4+ T cell Absolute Count	0.00596844	20.4506
rs114844216	C	T	C	T	0.6311	-0.0314917	0.0459	0.00327982	finngen_R10_C3_MENINGIOMA_EXALLC	10	96399195	0.924563	0.332583	Brain meningioma	314708	2.66e-25	98158952	3408	10	0.06024	ebi-a-GCST90001660	CD39+ CD4+ T cell Absolute Count	0.0312004	109.691
rs11598645	C	T	C	T	-0.6196	-0.0130407	0.011	0.0304037	finngen_R10_C3_MENINGIOMA_EXALLC	10	66591763	0.910011	0.115379	Brain meningioma	314708	5.74e-06	68351521	3408	10	0.1364	ebi-a-GCST90001660	CD39+ CD4+ T cell Absolute Count	0.00601829	20.6224
rs11718018	C	T	C	T	-0.1208	-0.0195944	0.4134	0.398309	finngen_R10_C3_MENINGIOMA_EXALLC	3	60379037	0.626062	0.040212	Brain meningioma	314708	3.18e-06	60364770	3408	3	0.02589	ebi-a-GCST90001660	CD39+ CD4+ T cell Absolute Count	0.00634753	21.7578
rs12778797	C	T	C	T	0.2544	-0.0664082	0.3841	0.345567	finngen_R10_C3_MENINGIOMA_EXALLC	10	95238931	0.108434	0.0413688	Brain meningioma	314708	3.12e-21	96998688	3408	10	0.02672	ebi-a-GCST90001660	CD39+ CD4+ T cell Absolute Count	0.0259096	90.5954
rs138807420	T	A	T	A	1.022	-0.216183	0.0034	0.0381956	finngen_R10_C3_MENINGIOMA_EXALLC	5	6231816	0.0362619	0.10324	Brain meningioma	314708	5.82e-07	6231929	3408	5	0.204	ebi-a-GCST90001660	CD39+ CD4+ T cell Absolute Count	0.00731064	25.0834
rs139577399	C	T	C	T	-0.3243	-0.0061369	0.0414	0.00402594	finngen_R10_C3_MENINGIOMA_EXALLC	7	23163796	0.984433	0.31452	Brain meningioma	314708	4.69e-07	23203415	3408	7	0.06424	ebi-a-GCST90001660	CD39+ CD4+ T cell Absolute Count	0.00742246	25.4699
rs140503524	T	C	T	C	-1.428	-0.0990971	0.0021	0.0362167	finngen_R10_C3_MENINGIOMA_EXALLC	11	44625159	0.362361	0.108793	Brain meningioma	314708	3.49e-06	44646709	3408	11	0.3074	ebi-a-GCST90001660	CD39+ CD4+ T cell Absolute Count	0.00629228	21.5672
rs1410600	T	C	T	C	-0.2402	0.110719	0.4073	0.528126	finngen_R10_C3_MENINGIOMA_EXALLC	10	95310937	0.0046822	0.0391494	Brain meningioma	314708	1.2e-19	97070694	3408	10	0.02632	ebi-a-GCST90001660	CD39+ CD4+ T cell Absolute Count	0.0238555	83.2376
rs145557266	G	A	G	A	0.7936	0.071531	0.021	0.0135552	finngen_R10_C3_MENINGIOMA_EXALLC	10	94090298	0.679945	0.173393	Brain meningioma	314708	2.46e-18	95850055	3408	10	0.09034	ebi-a-GCST90001660	CD39+ CD4+ T cell Absolute Count	0.0221421	77.1238
rs149951966	C	T	C	T	0.1983	0.0819813	0.1034	0.19363	finngen_R10_C3_MENINGIOMA_EXALLC	17	42985119	0.102848	0.0502582	Brain meningioma	314708	4.99e-06	41137136	3408	17	0.04337	ebi-a-GCST90001660	CD39+ CD4+ T cell Absolute Count	0.00609693	20.8935
rs17091864	G	A	G	A	0.5315	-0.0260693	0.0123	0.0569835	finngen_R10_C3_MENINGIOMA_EXALLC	14	56636661	0.757293	0.0843568	Brain meningioma	314708	9.88e-06	57103379	3408	14	0.1201	ebi-a-GCST90001660	CD39+ CD4+ T cell Absolute Count	0.0057139	19.5734
rs191265355	C	T	C	T	1.095	0.0229176	0.0028	0.0132354	finngen_R10_C3_MENINGIOMA_EXALLC	2	122684543	0.901995	0.186108	Brain meningioma	314708	9.4e-06	123442119	3408	2	0.2467	ebi-a-GCST90001660	CD39+ CD4+ T cell Absolute Count	0.00574761	19.6895
rs2251521	T	C	T	C	-0.199	0.0577301	0.1021	0.225501	finngen_R10_C3_MENINGIOMA_EXALLC	10	107711573	0.222311	0.0473041	Brain meningioma	314708	3.36e-06	109471331	3408	10	0.04274	ebi-a-GCST90001660	CD39+ CD4+ T cell Absolute Count	0.00632097	21.6662
rs35163827	G	A	G	A	-0.3193	0.0333269	0.0392	0.0242553	finngen_R10_C3_MENINGIOMA_EXALLC	8	9748822	0.797907	0.130154	Brain meningioma	314708	7.73e-06	9606332	3408	8	0.07127	ebi-a-GCST90001660	CD39+ CD4+ T cell Absolute Count	0.0058551	20.0599
rs4321083	A	G	A	G	0.156	-0.0945823	0.2139	0.297095	finngen_R10_C3_MENINGIOMA_EXALLC	13	83457781	0.0287435	0.0432477	Brain meningioma	314708	7.08e-07	84031916	3408	13	0.03139	ebi-a-GCST90001660	CD39+ CD4+ T cell Absolute Count	0.007195	24.6838
rs57516532	T	C	T	C	0.3142	-0.0241596	0.0342	0.0502466	finngen_R10_C3_MENINGIOMA_EXALLC	7	1133233	0.788399	0.0900162	Brain meningioma	314708	7.26e-06	1172869	3408	7	0.06993	ebi-a-GCST90001660	CD39+ CD4+ T cell Absolute Count	0.00588872	20.1758
rs59143200	C	T	C	T	-0.1181	0.0171177	0.4325	0.475393	finngen_R10_C3_MENINGIOMA_EXALLC	19	1092512	0.67072	0.0402618	Brain meningioma	314708	5.48e-06	1092511	3408	19	0.02594	ebi-a-GCST90001660	CD39+ CD4+ T cell Absolute Count	0.00604543	20.716
rs62421103	T	G	T	G	0.2313	0.00911113	0.0712	0.0883738	finngen_R10_C3_MENINGIOMA_EXALLC	6	112839142	0.896164	0.0698127	Brain meningioma	314708	4.73e-06	113160344	3408	6	0.05047	ebi-a-GCST90001660	CD39+ CD4+ T cell Absolute Count	0.00612515	20.9908
rs72968495	C	T	C	T	2.034	-0.00188732	0.0007	0.0335942	finngen_R10_C3_MENINGIOMA_EXALLC	6	119317308	0.986212	0.10921	Brain meningioma	314708	5.37e-06	119638473	3408	6	0.4463	ebi-a-GCST90001660	CD39+ CD4+ T cell Absolute Count	0.00605773	20.7584
rs74791100	C	T	C	T	0.5331	-0.159164	0.0123	0.0016454	finngen_R10_C3_MENINGIOMA_EXALLC	9	83437488	0.743118	0.485662	Brain meningioma	314708	5.28e-06	86052403	3408	9	0.1169	ebi-a-GCST90001660	CD39+ CD4+ T cell Absolute Count	0.00606522	20.7842
rs78027772	A	G	A	G	0.2207	-0.0900349	0.0848	0.0987312	finngen_R10_C3_MENINGIOMA_EXALLC	7	126608174	0.17261	0.0660144	Brain meningioma	314708	2.15e-06	126248228	3408	7	0.04649	ebi-a-GCST90001660	CD39+ CD4+ T cell Absolute Count	0.00656937	22.5232
rs8076447	A	G	A	G	0.1441	0.0351263	0.2515	0.181177	finngen_R10_C3_MENINGIOMA_EXALLC	17	77233801	0.492871	0.0512231	Brain meningioma	314708	7.48e-07	75229883	3408	17	0.02906	ebi-a-GCST90001660	CD39+ CD4+ T cell Absolute Count	0.00716333	24.5743
rs821702	G	A	G	A	-0.1393	-0.00533627	0.7525	0.573336	finngen_R10_C3_MENINGIOMA_EXALLC	10	106335312	0.893224	0.039756	Brain meningioma	314708	2.08e-06	108095070	3408	10	0.0293	ebi-a-GCST90001660	CD39+ CD4+ T cell Absolute Count	0.00658865	22.5898
rs10033650	T	G	T	G	0.2734	-0.0478677	0.1083	0.0406176	finngen_R10_C3_MENINGIOMA_EXALLC	4	53087847	0.629254	0.0991508	Brain meningioma	314708	1.6e-06	53954014	1634	4	0.05678	ebi-a-GCST90001949	CD33 on CD33dim HLA DR+ CD11b-	0.0139906	23.1566
rs10869456	G	A	G	A	-0.2539	0.0329981	0.8767	0.81707	finngen_R10_C3_MENINGIOMA_EXALLC	9	74884414	0.516655	0.050883	Brain meningioma	314708	3.94e-06	77499330	1634	9	0.05483	ebi-a-GCST90001949	CD33 on CD33dim HLA DR+ CD11b-	0.0129531	21.4169
rs112807165	G	A	G	A	0.4861	-0.0685123	0.0324	0.000429468	finngen_R10_C3_MENINGIOMA_EXALLC	20	39464230	0.944802	0.989542	Brain meningioma	314708	4.12e-06	38092873	1634	20	0.1052	ebi-a-GCST90001949	CD33 on CD33dim HLA DR+ CD11b-	0.0128982	21.3249
rs113460642	T	C	T	C	0.3152	0.124242	0.0725	0.0169259	finngen_R10_C3_MENINGIOMA_EXALLC	8	65657035	0.41808	0.153431	Brain meningioma	314708	9.99e-06	66569270	1634	8	0.07113	ebi-a-GCST90001949	CD33 on CD33dim HLA DR+ CD11b-	0.0118748	19.6126
rs11720960	C	T	C	T	-0.2641	0.0871264	0.1154	0.0580864	finngen_R10_C3_MENINGIOMA_EXALLC	3	124239095	0.304052	0.0847712	Brain meningioma	314708	4.95e-06	123957942	1634	3	0.05763	ebi-a-GCST90001949	CD33 on CD33dim HLA DR+ CD11b-	0.0126894	20.9753
rs138564050	G	A	G	A	-0.2489	0.0173079	0.1209	0.191557	finngen_R10_C3_MENINGIOMA_EXALLC	18	2873694	0.73329	0.0507931	Brain meningioma	314708	6.1e-06	2873692	1634	18	0.05484	ebi-a-GCST90001949	CD33 on CD33dim HLA DR+ CD11b-	0.0124498	20.5742
rs139876813	T	C	T	C	-0.2801	0.065857	0.1092	0.0966948	finngen_R10_C3_MENINGIOMA_EXALLC	17	2785977	0.327825	0.0673036	Brain meningioma	314708	5.84e-07	2689271	1634	17	0.05585	ebi-a-GCST90001949	CD33 on CD33dim HLA DR+ CD11b-	0.0151598	25.1216
rs1801274	G	A	G	A	-0.261	0.0177503	0.3299	0.502807	finngen_R10_C3_MENINGIOMA_EXALLC	1	161509955	0.652032	0.0393627	Brain meningioma	314708	1.84e-11	161479745	1634	1	0.03857	ebi-a-GCST90001949	CD33 on CD33dim HLA DR+ CD11b-	0.02726	45.7351
rs187981347	T	A	T	A	-0.4994	-0.149332	0.0303	0.0228517	finngen_R10_C3_MENINGIOMA_EXALLC	5	172653659	0.254478	0.131046	Brain meningioma	314708	2.16e-06	172080662	1634	5	0.105	ebi-a-GCST90001949	CD33 on CD33dim HLA DR+ CD11b-	0.0136551	22.5937
rs35305059	G	A	G	A	0.1619	-0.0154426	0.5477	0.36469	finngen_R10_C3_MENINGIOMA_EXALLC	12	128173695	0.706454	0.0410027	Brain meningioma	314708	5.66e-06	128658240	1634	12	0.03555	ebi-a-GCST90001949	CD33 on CD33dim HLA DR+ CD11b-	0.0125339	20.7149
rs3865444	A	C	A	C	-1.119	-0.0152444	0.2121	0.361956	finngen_R10_C3_MENINGIOMA_EXALLC	19	51224706	0.710713	0.0411011	Brain meningioma	314708	2.4e-183	51727962	1634	19	0.03392	ebi-a-GCST90001949	CD33 on CD33dim HLA DR+ CD11b-	0.399772	1086.97
rs4442789	T	C	T	C	0.2086	0.0668666	0.8048	0.838071	finngen_R10_C3_MENINGIOMA_EXALLC	15	97830099	0.211936	0.0535678	Brain meningioma	314708	6.58e-06	98373329	1634	15	0.04613	ebi-a-GCST90001949	CD33 on CD33dim HLA DR+ CD11b-	0.0123597	20.4235
rs4802858	C	T	C	T	-0.188	-0.0432886	0.571	0.578594	finngen_R10_C3_MENINGIOMA_EXALLC	19	51749897	0.278023	0.0399058	Brain meningioma	314708	2.06e-07	52253150	1634	19	0.03603	ebi-a-GCST90001949	CD33 on CD33dim HLA DR+ CD11b-	0.0163892	27.1929
rs558625031	A	G	A	G	-0.6956	-0.0370021	0.0483	0.0274509	finngen_R10_C3_MENINGIOMA_EXALLC	19	51355657	0.764012	0.123251	Brain meningioma	314708	1.96e-17	51858911	1634	19	0.08096	ebi-a-GCST90001949	CD33 on CD33dim HLA DR+ CD11b-	0.0432251	73.7303
rs58301181	G	C	G	C	-0.4079	-0.00829412	0.0872	0.106517	finngen_R10_C3_MENINGIOMA_EXALLC	19	51594008	0.896556	0.0637941	Brain meningioma	314708	1.81e-10	52097261	1634	19	0.06357	ebi-a-GCST90001949	CD33 on CD33dim HLA DR+ CD11b-	0.0245778	41.1217
rs6100482	G	A	G	A	-0.2023	-0.12044	0.2576	0.151852	finngen_R10_C3_MENINGIOMA_EXALLC	20	59528590	0.028165	0.0548705	Brain meningioma	314708	5.33e-07	58103645	1634	20	0.04019	ebi-a-GCST90001949	CD33 on CD33dim HLA DR+ CD11b-	0.0152694	25.306
rs73051934	G	A	G	A	-0.6094	-0.104644	0.0278	0.00720695	finngen_R10_C3_MENINGIOMA_EXALLC	19	48079659	0.657506	0.236026	Brain meningioma	314708	7.88e-09	48582916	1634	19	0.105	ebi-a-GCST90001949	CD33 on CD33dim HLA DR+ CD11b-	0.0201982	33.643
rs7351079	G	A	G	A	-0.3832	-0.0385521	0.2708	0.15378	finngen_R10_C3_MENINGIOMA_EXALLC	19	51070781	0.47895	0.0544527	Brain meningioma	314708	2.91e-21	51574038	1634	19	0.03992	ebi-a-GCST90001949	CD33 on CD33dim HLA DR+ CD11b-	0.0533817	92.0318
rs75216873	G	A	G	A	-0.345	0.336828	0.0621	0.00322277	finngen_R10_C3_MENINGIOMA_EXALLC	14	53275880	0.367582	0.373833	Brain meningioma	314708	3.21e-06	53742598	1634	14	0.07384	ebi-a-GCST90001949	CD33 on CD33dim HLA DR+ CD11b-	0.0131838	21.8033
rs76647540	T	A	T	A	-0.237	-0.0143045	0.1359	0.138903	finngen_R10_C3_MENINGIOMA_EXALLC	19	50584942	0.8023	0.0571333	Brain meningioma	314708	5.85e-06	51088199	1634	19	0.05213	ebi-a-GCST90001949	CD33 on CD33dim HLA DR+ CD11b-	0.0124914	20.6438
rs7798098	T	C	T	C	0.2453	-0.0309567	0.1233	0.135678	finngen_R10_C3_MENINGIOMA_EXALLC	7	36454729	0.59039	0.0575115	Brain meningioma	314708	7.44e-06	36494338	1634	7	0.05456	ebi-a-GCST90001949	CD33 on CD33dim HLA DR+ CD11b-	0.0122195	20.189
rs78949787	T	C	T	C	0.2977	-0.0453017	0.5535	0.549451	finngen_R10_C3_MENINGIOMA_EXALLC	19	51087881	0.254208	0.0397318	Brain meningioma	314708	1.33e-16	51591138	1634	19	0.03561	ebi-a-GCST90001949	CD33 on CD33dim HLA DR+ CD11b-	0.0410178	69.8042
rs10035567	A	T	A	T	-0.1854	-0.0618561	0.0992	0.0215933	finngen_R10_C3_MENINGIOMA_EXALLC	5	173578361	0.650519	0.136535	Brain meningioma	314708	7.03e-06	173005364	3427	5	0.04119	ebi-a-GCST90001549	Central Memory CD8+ T cell %CD8+ T cell	0.00587708	20.248
rs116515477	G	A	G	A	0.4004	0.185342	0.0239	0.0301246	finngen_R10_C3_MENINGIOMA_EXALLC	3	68085266	0.108375	0.115439	Brain meningioma	314708	1.42e-06	68134416	3427	3	0.0829	ebi-a-GCST90001549	Central Memory CD8+ T cell %CD8+ T cell	0.00676112	23.3145
rs116858348	G	T	G	T	0.5202	-0.250666	0.0117	0.0184096	finngen_R10_C3_MENINGIOMA_EXALLC	10	91020866	0.0901384	0.147915	Brain meningioma	314708	5.2e-06	92780623	3427	10	0.114	ebi-a-GCST90001549	Central Memory CD8+ T cell %CD8+ T cell	0.00603929	20.8103
rs117299036	T	G	T	G	0.5813	-0.0997849	0.0099	0.0365396	finngen_R10_C3_MENINGIOMA_EXALLC	7	17606023	0.343262	0.105287	Brain meningioma	314708	4.27e-06	17645647	3427	7	0.1262	ebi-a-GCST90001549	Central Memory CD8+ T cell %CD8+ T cell	0.00615301	21.2045
rs11887842	T	C	T	C	-0.1755	0.0670759	0.1224	0.100661	finngen_R10_C3_MENINGIOMA_EXALLC	2	102223018	0.30695	0.065655	Brain meningioma	314708	8.97e-06	102839478	3427	2	0.03947	ebi-a-GCST90001549	Central Memory CD8+ T cell %CD8+ T cell	0.00573598	19.7591
rs13037846	T	C	T	C	-0.2959	0.00513483	0.0363	0.0362094	finngen_R10_C3_MENINGIOMA_EXALLC	20	60804424	0.96224	0.108461	Brain meningioma	314708	9.04e-06	59379480	3427	20	0.06656	ebi-a-GCST90001549	Central Memory CD8+ T cell %CD8+ T cell	0.00573392	19.7519
rs16878206	G	A	G	A	0.1422	0.0311689	0.1911	0.250776	finngen_R10_C3_MENINGIOMA_EXALLC	5	60520967	0.491087	0.0452653	Brain meningioma	314708	9.92e-06	59816794	3427	5	0.03213	ebi-a-GCST90001549	Central Memory CD8+ T cell %CD8+ T cell	0.00568314	19.576
rs16881729	T	C	T	C	0.248	-0.0207619	0.0527	0.126271	finngen_R10_C3_MENINGIOMA_EXALLC	4	29387916	0.726681	0.0593971	Brain meningioma	314708	8.44e-06	29389538	3427	4	0.05561	ebi-a-GCST90001549	Central Memory CD8+ T cell %CD8+ T cell	0.00576993	19.8767
rs183732116	A	G	A	G	0.3128	0.0746413	0.0427	0.0423176	finngen_R10_C3_MENINGIOMA_EXALLC	2	167146511	0.447671	0.0983024	Brain meningioma	314708	2.8e-06	168003021	3427	2	0.06665	ebi-a-GCST90001549	Central Memory CD8+ T cell %CD8+ T cell	0.00638612	22.013
rs192829014	A	G	A	G	0.5404	0.0666697	0.0109	0.00208469	finngen_R10_C3_MENINGIOMA_EXALLC	9	5750067	0.886758	0.46816	Brain meningioma	314708	3.96e-06	5750067	3427	9	0.1169	ebi-a-GCST90001549	Central Memory CD8+ T cell %CD8+ T cell	0.00619709	21.3574
rs2040680	C	T	C	T	-0.3202	-0.0753201	0.9718	0.921835	finngen_R10_C3_MENINGIOMA_EXALLC	7	89156135	0.305286	0.0734713	Brain meningioma	314708	9.9e-06	88785449	3427	7	0.07234	ebi-a-GCST90001549	Central Memory CD8+ T cell %CD8+ T cell	0.00568455	19.5809
rs2123414	G	A	G	A	0.2645	-0.269551	0.0455	0.0449504	finngen_R10_C3_MENINGIOMA_EXALLC	10	129036012	0.00849122	0.102418	Brain meningioma	314708	8.67e-06	130834276	3427	10	0.05938	ebi-a-GCST90001549	Central Memory CD8+ T cell %CD8+ T cell	0.00575638	19.8298
rs2424193	G	A	G	A	0.3458	0.203472	0.0308	0.0161986	finngen_R10_C3_MENINGIOMA_EXALLC	20	18436677	0.192656	0.156186	Brain meningioma	314708	1.28e-06	18417321	3427	20	0.07126	ebi-a-GCST90001549	Central Memory CD8+ T cell %CD8+ T cell	0.00682449	23.5345
rs2713981	G	A	G	A	0.1176	0.0149401	0.6526	0.690395	finngen_R10_C3_MENINGIOMA_EXALLC	17	72746955	0.725389	0.0425323	Brain meningioma	314708	7.01e-06	70743094	3427	17	0.02613	ebi-a-GCST90001549	Central Memory CD8+ T cell %CD8+ T cell	0.00587574	20.2433
rs2840005	C	T	C	T	0.1519	-0.0546508	0.1722	0.135909	finngen_R10_C3_MENINGIOMA_EXALLC	19	55803533	0.344306	0.0577892	Brain meningioma	314708	2.79e-06	56314899	3427	19	0.03237	ebi-a-GCST90001549	Central Memory CD8+ T cell %CD8+ T cell	0.00638461	22.0078
rs2866112	C	G	C	G	-0.2005	-0.0640164	0.8971	0.887964	finngen_R10_C3_MENINGIOMA_EXALLC	19	53807707	0.304368	0.0623267	Brain meningioma	314708	7.93e-07	54310961	3427	19	0.04054	ebi-a-GCST90001549	Central Memory CD8+ T cell %CD8+ T cell	0.00708693	24.446
rs350280	G	A	G	A	-0.1208	0.0302176	0.4316	0.335329	finngen_R10_C3_MENINGIOMA_EXALLC	16	12138140	0.468834	0.0417152	Brain meningioma	314708	2.64e-06	12231997	3427	16	0.02566	ebi-a-GCST90001549	Central Memory CD8+ T cell %CD8+ T cell	0.0064255	22.1497
rs35069110	A	G	A	G	-0.1233	0.0696936	0.4613	0.382966	finngen_R10_C3_MENINGIOMA_EXALLC	7	157661565	0.0853827	0.0405132	Brain meningioma	314708	6.84e-07	157454257	3427	7	0.02478	ebi-a-GCST90001549	Central Memory CD8+ T cell %CD8+ T cell	0.00717271	24.744
rs35121986	C	T	C	T	0.2568	0.0170001	0.0522	0.0707479	finngen_R10_C3_MENINGIOMA_EXALLC	2	186825487	0.823984	0.0764313	Brain meningioma	314708	9.71e-06	187690214	3427	2	0.05797	ebi-a-GCST90001549	Central Memory CD8+ T cell %CD8+ T cell	0.00569363	19.6124
rs4796089	C	T	C	T	0.1638	-0.0375481	0.1344	0.0928683	finngen_R10_C3_MENINGIOMA_EXALLC	17	35487739	0.581739	0.0681644	Brain meningioma	314708	8.97e-06	33814758	3427	17	0.03683	ebi-a-GCST90001549	Central Memory CD8+ T cell %CD8+ T cell	0.00573866	19.7684
rs4868220	G	A	G	A	-0.113	-0.0278264	0.5455	0.382866	finngen_R10_C3_MENINGIOMA_EXALLC	5	172839322	0.490732	0.0403781	Brain meningioma	314708	4.62e-06	172266325	3427	5	0.02463	ebi-a-GCST90001549	Central Memory CD8+ T cell %CD8+ T cell	0.00610456	21.0366
rs541367304	A	G	A	G	-1.186	-0.118119	0.0032	0.00452461	finngen_R10_C3_MENINGIOMA_EXALLC	1	198313928	0.692261	0.298441	Brain meningioma	314708	4.95e-06	198283058	3427	1	0.2593	ebi-a-GCST90001549	Central Memory CD8+ T cell %CD8+ T cell	0.00606746	20.9079
rs55699240	C	G	C	G	-0.16	0.0259141	0.1936	0.299093	finngen_R10_C3_MENINGIOMA_EXALLC	2	113081148	0.546307	0.0429537	Brain meningioma	314708	5.49e-07	113838725	3427	2	0.03188	ebi-a-GCST90001549	Central Memory CD8+ T cell %CD8+ T cell	0.0072964	25.1739
rs62037700	T	G	T	G	-0.1237	0.0113413	0.3115	0.061699	finngen_R10_C3_MENINGIOMA_EXALLC	16	12008300	0.889518	0.081642	Brain meningioma	314708	4.76e-06	12102157	3427	16	0.02699	ebi-a-GCST90001549	Central Memory CD8+ T cell %CD8+ T cell	0.00609208	20.9933
rs62047982	T	C	T	C	-0.1224	0.00840285	0.4721	0.210186	finngen_R10_C3_MENINGIOMA_EXALLC	16	53120920	0.862552	0.048536	Brain meningioma	314708	8.98e-07	53154832	3427	16	0.02487	ebi-a-GCST90001549	Central Memory CD8+ T cell %CD8+ T cell	0.0070184	24.2079
rs6558408	A	G	A	G	-0.1456	-0.046727	0.8039	0.553583	finngen_R10_C3_MENINGIOMA_EXALLC	8	143959566	0.240967	0.03985	Brain meningioma	314708	4.07e-06	145033734	3427	8	0.03155	ebi-a-GCST90001549	Central Memory CD8+ T cell %CD8+ T cell	0.00617617	21.2848
rs66550246	G	A	G	A	-0.1351	0.0108777	0.2454	0.198345	finngen_R10_C3_MENINGIOMA_EXALLC	3	160104441	0.828526	0.0502221	Brain meningioma	314708	4.67e-06	159822228	3427	3	0.02946	ebi-a-GCST90001549	Central Memory CD8+ T cell %CD8+ T cell	0.00609922	21.018
rs74559159	A	G	A	G	-0.3646	0.224272	0.0274	0.00563289	finngen_R10_C3_MENINGIOMA_EXALLC	1	3918740	0.390242	0.261031	Brain meningioma	314708	1.92e-06	3835304	3427	1	0.07643	ebi-a-GCST90001549	Central Memory CD8+ T cell %CD8+ T cell	0.00659655	22.7432
rs75518360	T	C	T	C	0.4829	-0.245678	0.0177	0.00534419	finngen_R10_C3_MENINGIOMA_EXALLC	1	14555309	0.355425	0.265852	Brain meningioma	314708	3.18e-07	14881805	3427	1	0.09427	ebi-a-GCST90001549	Central Memory CD8+ T cell %CD8+ T cell	0.00759872	26.2249
rs78719136	G	A	G	A	-0.3411	0.153497	0.0279	0.01702	finngen_R10_C3_MENINGIOMA_EXALLC	14	20887792	0.314573	0.152632	Brain meningioma	314708	6.79e-06	21355951	3427	14	0.07568	ebi-a-GCST90001549	Central Memory CD8+ T cell %CD8+ T cell	0.00589278	20.3024
rs78845536	G	T	G	T	0.3273	-0.0778639	0.0321	0.0631673	finngen_R10_C3_MENINGIOMA_EXALLC	9	10866626	0.333406	0.080498	Brain meningioma	314708	4.27e-06	10866626	3427	9	0.07107	ebi-a-GCST90001549	Central Memory CD8+ T cell %CD8+ T cell	0.00615072	21.1966
rs10036919	A	G	A	G	-0.129	0.00865538	0.3392	0.28533	finngen_R10_C3_MENINGIOMA_EXALLC	5	160792457	0.842678	0.0436108	Brain meningioma	314708	1.28e-06	160219464	3614	5	0.02659	ebi-a-GCST90001990	CD64 on CD14- CD16+ monocyte	0.00647046	23.5235
rs11065979	T	C	T	C	0.1181	0.0148313	0.4691	0.385134	finngen_R10_C3_MENINGIOMA_EXALLC	12	111621753	0.713554	0.0404028	Brain meningioma	314708	4.43e-06	112059557	3614	12	0.0257	ebi-a-GCST90001990	CD64 on CD14- CD16+ monocyte	0.00580918	21.1054
rs111279951	A	C	A	C	0.3	0.211049	0.0418	0.0511478	finngen_R10_C3_MENINGIOMA_EXALLC	5	18067911	0.0193718	0.0902576	Brain meningioma	314708	2.32e-06	18068020	3614	5	0.06342	ebi-a-GCST90001990	CD64 on CD14- CD16+ monocyte	0.00615349	22.364
rs1138358	C	A	C	A	0.142	0.0129026	0.2286	0.224879	finngen_R10_C3_MENINGIOMA_EXALLC	15	79971003	0.784551	0.0471943	Brain meningioma	314708	1.76e-06	80263345	3614	15	0.02965	ebi-a-GCST90001990	CD64 on CD14- CD16+ monocyte	0.00630655	22.9238
rs115383270	A	G	A	G	0.2927	-0.0983926	0.1699	0.0614398	finngen_R10_C3_MENINGIOMA_EXALLC	1	161561550	0.235841	0.0830004	Brain meningioma	314708	1.81e-18	161531340	3614	1	0.0332	ebi-a-GCST90001990	CD64 on CD14- CD16+ monocyte	0.0210542	77.6835
rs117283705	A	G	A	G	0.5584	0.183042	0.0104	0.00114476	finngen_R10_C3_MENINGIOMA_EXALLC	6	102433389	0.753225	0.582216	Brain meningioma	314708	5.96e-06	102881264	3614	6	0.1231	ebi-a-GCST90001990	CD64 on CD14- CD16+ monocyte	0.00566136	20.5653
rs117446496	G	A	G	A	-0.2712	-0.159748	0.043	0.0489122	finngen_R10_C3_MENINGIOMA_EXALLC	17	80800124	0.0814667	0.0916913	Brain meningioma	314708	5.54e-06	78773924	3614	17	0.05961	ebi-a-GCST90001990	CD64 on CD14- CD16+ monocyte	0.00569473	20.6872
rs11772145	A	C	A	C	-0.1849	0.112587	0.1054	0.153057	finngen_R10_C3_MENINGIOMA_EXALLC	7	68119045	0.0391607	0.0545875	Brain meningioma	314708	4.78e-06	67584032	3614	7	0.04036	ebi-a-GCST90001990	CD64 on CD14- CD16+ monocyte	0.00577389	20.9764
rs13161932	G	A	G	A	-0.2119	-0.0302397	0.0742	0.232695	finngen_R10_C3_MENINGIOMA_EXALLC	5	42074239	0.517115	0.0466807	Brain meningioma	314708	8.56e-06	42074341	3614	5	0.04753	ebi-a-GCST90001990	CD64 on CD14- CD16+ monocyte	0.00546961	19.8649
rs1333255	A	G	A	G	-0.1577	-0.0122426	0.1467	0.0937015	finngen_R10_C3_MENINGIOMA_EXALLC	13	94192489	0.856053	0.0674889	Brain meningioma	314708	7.93e-06	94844743	3614	13	0.03525	ebi-a-GCST90001990	CD64 on CD14- CD16+ monocyte	0.00550755	20.0034
rs146963227	A	G	A	G	-0.4704	-0.7543	0.0149	0.000996081	finngen_R10_C3_MENINGIOMA_EXALLC	4	17529010	0.216685	0.610576	Brain meningioma	314708	3.74e-06	17530633	3614	4	0.1015	ebi-a-GCST90001990	CD64 on CD14- CD16+ monocyte	0.00590801	21.4665
rs150145799	C	T	C	T	0.2869	-0.0322218	0.1328	0.0604302	finngen_R10_C3_MENINGIOMA_EXALLC	1	149767038	0.705105	0.0851443	Brain meningioma	314708	2.36e-14	149738590	3614	1	0.03746	ebi-a-GCST90001990	CD64 on CD14- CD16+ monocyte	0.0159715	58.6253
rs150375532	A	G	A	G	1.124	0.0385829	0.0026	0.0303301	finngen_R10_C3_MENINGIOMA_EXALLC	1	37680681	0.736188	0.114522	Brain meningioma	314708	4.86e-06	38146353	3614	1	0.2456	ebi-a-GCST90001990	CD64 on CD14- CD16+ monocyte	0.00576206	20.9332
rs1932805	T	C	T	C	0.2052	0.010569	0.8915	0.895673	finngen_R10_C3_MENINGIOMA_EXALLC	13	81924564	0.869933	0.0645461	Brain meningioma	314708	2.49e-07	82498699	3614	13	0.0397	ebi-a-GCST90001990	CD64 on CD14- CD16+ monocyte	0.00733815	26.7014
rs2197098	C	T	C	T	-0.1495	-0.0410183	0.7954	0.837807	finngen_R10_C3_MENINGIOMA_EXALLC	2	153829309	0.445188	0.0537267	Brain meningioma	314708	1.15e-06	154685822	3614	2	0.0307	ebi-a-GCST90001990	CD64 on CD14- CD16+ monocyte	0.00651894	23.7009
rs34710782	C	T	C	T	0.1506	-0.0884368	0.1969	0.205631	finngen_R10_C3_MENINGIOMA_EXALLC	1	11843184	0.0694544	0.0487133	Brain meningioma	314708	1.92e-06	11903241	3614	1	0.03159	ebi-a-GCST90001990	CD64 on CD14- CD16+ monocyte	0.00624942	22.7149
rs35309480	G	T	G	T	0.156	0.0242068	0.1663	0.0871529	finngen_R10_C3_MENINGIOMA_EXALLC	8	95989862	0.727907	0.0695774	Brain meningioma	314708	7.78e-06	97002090	3614	8	0.03485	ebi-a-GCST90001990	CD64 on CD14- CD16+ monocyte	0.00551384	20.0264
rs74970695	A	T	A	T	0.2212	0.0101904	0.0844	0.087106	finngen_R10_C3_MENINGIOMA_EXALLC	12	27498659	0.885212	0.0705873	Brain meningioma	314708	1.2e-06	27651592	3614	12	0.04548	ebi-a-GCST90001990	CD64 on CD14- CD16+ monocyte	0.00650291	23.6423
rs9467953	T	C	T	C	-0.1206	-0.0228973	0.5491	0.257479	finngen_R10_C3_MENINGIOMA_EXALLC	6	26998025	0.611484	0.0450774	Brain meningioma	314708	4.67e-06	26965804	3614	6	0.02631	ebi-a-GCST90001990	CD64 on CD14- CD16+ monocyte	0.00578026	20.9997
rs947853	T	C	T	C	0.1222	-0.0568921	0.6187	0.53057	finngen_R10_C3_MENINGIOMA_EXALLC	11	70721089	0.151282	0.0396455	Brain meningioma	314708	2.38e-06	70567194	3614	11	0.02586	ebi-a-GCST90001990	CD64 on CD14- CD16+ monocyte	0.00614076	22.3175
rs10040068	T	C	T	C	0.1888	0.0780457	0.7453	0.711799	finngen_R10_C3_MENINGIOMA_EXALLC	5	17802060	0.0721672	0.0434054	Brain meningioma	314708	9.99e-06	17802169	1555	5	0.04261	ebi-a-GCST90001954	CD33 on basophil	0.0124681	19.6075
rs111695695	A	C	A	C	-0.5454	-0.137506	0.0772	0.0281419	finngen_R10_C3_MENINGIOMA_EXALLC	19	51394506	0.257142	0.121346	Brain meningioma	314708	2.04e-15	51897760	1555	19	0.06799	ebi-a-GCST90001954	CD33 on basophil	0.0397374	64.266
rs114475810	A	G	A	G	-2.111	0.191145	0.0013	0.0169125	finngen_R10_C3_MENINGIOMA_EXALLC	19	35565529	0.207932	0.15179	Brain meningioma	314708	6.35e-06	36056431	1555	19	0.4661	ebi-a-GCST90001954	CD33 on basophil	0.0130196	20.4861
rs117140964	T	C	T	C	0.4057	0.0330445	0.0444	0.0128332	finngen_R10_C3_MENINGIOMA_EXALLC	10	99849646	0.850334	0.175124	Brain meningioma	314708	4.77e-06	101609403	1555	10	0.08837	ebi-a-GCST90001954	CD33 on basophil	0.0133728	21.0495
rs141122591	C	T	C	T	0.4857	0.136285	0.0344	0.01215	finngen_R10_C3_MENINGIOMA_EXALLC	19	51397604	0.45892	0.184014	Brain meningioma	314708	1.37e-06	51900858	1555	19	0.1002	ebi-a-GCST90001954	CD33 on basophil	0.0148853	23.4661
rs1836704	C	A	C	A	-0.1775	-0.0104422	0.3029	0.270604	finngen_R10_C3_MENINGIOMA_EXALLC	4	30411778	0.813039	0.0441516	Brain meningioma	314708	9.17e-06	30413400	1555	4	0.03988	ebi-a-GCST90001954	CD33 on basophil	0.0125794	19.7846
rs4567661	C	A	C	A	-0.1841	-0.00603871	0.318	0.346649	finngen_R10_C3_MENINGIOMA_EXALLC	15	38493913	0.884023	0.0413974	Brain meningioma	314708	3.8e-06	38786114	1555	15	0.03969	ebi-a-GCST90001954	CD33 on basophil	0.0136473	21.4875
rs462331	T	A	T	A	-0.2264	-0.0629292	0.1588	0.135271	finngen_R10_C3_MENINGIOMA_EXALLC	16	83798694	0.276215	0.0577936	Brain meningioma	314708	9.75e-06	83832299	1555	16	0.05102	ebi-a-GCST90001954	CD33 on basophil	0.0125048	19.6659
rs56043070	A	G	A	G	0.4881	-0.0191638	0.0566	0.0541158	finngen_R10_C3_MENINGIOMA_EXALLC	1	247556467	0.824702	0.0865177	Brain meningioma	314708	6.3e-10	247719769	1555	1	0.07845	ebi-a-GCST90001954	CD33 on basophil	0.0242897	38.661
rs57883729	A	C	A	C	-0.6872	0.0283129	0.0135	0.111931	finngen_R10_C3_MENINGIOMA_EXALLC	2	161243658	0.655393	0.0634417	Brain meningioma	314708	5.37e-06	162100169	1555	2	0.1505	ebi-a-GCST90001954	CD33 on basophil	0.0132306	20.8226
rs58337014	A	C	A	C	-0.4142	-0.0900628	0.0392	0.11187	finngen_R10_C3_MENINGIOMA_EXALLC	10	51594283	0.152772	0.0629894	Brain meningioma	314708	8.39e-06	53354043	1555	10	0.09267	ebi-a-GCST90001954	CD33 on basophil	0.0126843	19.9518
rs58483275	T	C	T	C	0.5176	0.032187	0.0733	0.00449936	finngen_R10_C3_MENINGIOMA_EXALLC	19	51365189	0.91474	0.300639	Brain meningioma	314708	1.33e-12	51868443	1555	19	0.07238	ebi-a-GCST90001954	CD33 on basophil	0.0318396	51.0731
rs6974483	A	T	A	T	0.1895	0.00724052	0.3154	0.205923	finngen_R10_C3_MENINGIOMA_EXALLC	7	52638056	0.881918	0.0487453	Brain meningioma	314708	3.16e-06	52705752	1555	7	0.04051	ebi-a-GCST90001954	CD33 on basophil	0.013877	21.8542
rs6979650	A	G	A	G	0.4393	-0.178405	0.036	0.0251481	finngen_R10_C3_MENINGIOMA_EXALLC	7	36497288	0.163888	0.128154	Brain meningioma	314708	8.16e-06	36536896	1555	7	0.09814	ebi-a-GCST90001954	CD33 on basophil	0.0127215	20.0111
rs7245846	A	G	A	G	-1.131	-0.0149016	0.1939	0.371059	finngen_R10_C3_MENINGIOMA_EXALLC	19	51227920	0.715863	0.0409393	Brain meningioma	314708	1.81e-150	51731176	1555	19	0.03861	ebi-a-GCST90001954	CD33 on basophil	0.355594	856.972
rs72640540	A	G	A	G	-2.857	-0.0807552	0.0006	0.0540136	finngen_R10_C3_MENINGIOMA_EXALLC	4	66172769	0.36005	0.088231	Brain meningioma	314708	9.95e-06	67038487	1555	4	0.6446	ebi-a-GCST90001954	CD33 on basophil	0.0124755	19.6192
rs7351079	G	A	G	A	-0.3642	-0.0385521	0.2579	0.15378	finngen_R10_C3_MENINGIOMA_EXALLC	19	51070781	0.47895	0.0544527	Brain meningioma	314708	1.4e-17	51574038	1555	19	0.04217	ebi-a-GCST90001954	CD33 on basophil	0.0457715	74.4927
rs75773078	A	G	A	G	-0.4918	-0.119699	0.0707	0.0376548	finngen_R10_C3_MENINGIOMA_EXALLC	19	51238890	0.247871	0.103587	Brain meningioma	314708	4.53e-12	51742145	1555	19	0.07051	ebi-a-GCST90001954	CD33 on basophil	0.0303366	48.5866
rs77635331	T	C	T	C	-0.3018	-0.0294042	0.0987	0.0122789	finngen_R10_C3_MENINGIOMA_EXALLC	16	8597804	0.868084	0.177034	Brain meningioma	314708	7.83e-07	8691661	1555	16	0.06084	ebi-a-GCST90001954	CD33 on basophil	0.015578	24.5754
rs79349965	C	G	C	G	0.3012	-0.0939078	0.082	0.0181676	finngen_R10_C3_MENINGIOMA_EXALLC	1	247845961	0.525078	0.147761	Brain meningioma	314708	7.18e-06	248009263	1555	1	0.06688	ebi-a-GCST90001954	CD33 on basophil	0.0128753	20.2562
rs79377141	A	G	A	G	0.3421	0.0556228	0.2006	0.0538894	finngen_R10_C3_MENINGIOMA_EXALLC	19	51035696	0.528213	0.0881871	Brain meningioma	314708	1.26e-13	51538952	1555	19	0.04576	ebi-a-GCST90001954	CD33 on basophil	0.0346951	55.8181
rs8069226	T	C	T	C	0.165	0.0498244	0.5122	0.643039	finngen_R10_C3_MENINGIOMA_EXALLC	17	9035245	0.228783	0.0413996	Brain meningioma	314708	6.97e-06	8938562	1555	17	0.03658	ebi-a-GCST90001954	CD33 on basophil	0.0129153	20.3199
rs10040274	A	G	A	G	0.132	-0.0513228	0.2685	0.180979	finngen_R10_C3_MENINGIOMA_EXALLC	5	115487040	0.318867	0.0514881	Brain meningioma	314708	1.06e-06	114822737	3652	5	0.02702	ebi-a-GCST90001590	CD4+ T cell Absolute Count	0.00649258	23.8528
rs117563350	G	A	G	A	-0.324	-0.359353	0.0312	0.00510017	finngen_R10_C3_MENINGIOMA_EXALLC	6	151378261	0.189347	0.273789	Brain meningioma	314708	3.12e-06	151699396	3652	6	0.06938	ebi-a-GCST90001590	CD4+ T cell Absolute Count	0.00593615	21.7963
rs137903114	C	T	C	T	-0.9366	0.194541	0.004	0.0124035	finngen_R10_C3_MENINGIOMA_EXALLC	11	130900690	0.266534	0.175092	Brain meningioma	314708	8.72e-07	130770585	3652	11	0.1901	ebi-a-GCST90001590	CD4+ T cell Absolute Count	0.00660292	24.2609
rs139746725	T	G	T	G	1.531	-0.133033	0.0016	0.0163442	finngen_R10_C3_MENINGIOMA_EXALLC	9	63748311	0.515229	0.204441	Brain meningioma	314708	7.76e-06	68344045	3652	9	0.3418	ebi-a-GCST90001590	CD4+ T cell Absolute Count	0.00546382	20.0525
rs143021470	G	C	G	C	1.633	-1.23351	0.001	0.00442563	finngen_R10_C3_MENINGIOMA_EXALLC	6	80316720	0.0033107	0.419946	Brain meningioma	314708	5.58e-06	81026437	3652	6	0.359	ebi-a-GCST90001590	CD4+ T cell Absolute Count	0.00563377	20.6798
rs1849876	C	T	C	T	0.1324	0.0180874	0.7529	0.749448	finngen_R10_C3_MENINGIOMA_EXALLC	22	45215172	0.691024	0.0455067	Brain meningioma	314708	1.81e-06	45611053	3652	22	0.02769	ebi-a-GCST90001590	CD4+ T cell Absolute Count	0.00622141	22.8503
rs28578320	C	T	C	T	0.1133	0.070042	0.3482	0.327342	finngen_R10_C3_MENINGIOMA_EXALLC	15	95670543	0.0937454	0.041792	Brain meningioma	314708	9.78e-06	96213772	3652	15	0.02558	ebi-a-GCST90001590	CD4+ T cell Absolute Count	0.0053432	19.6074
rs2972073	C	T	C	T	0.1612	0.0101721	0.8612	0.75504	finngen_R10_C3_MENINGIOMA_EXALLC	2	55066594	0.824251	0.0458035	Brain meningioma	314708	7.86e-06	55293730	3652	2	0.03603	ebi-a-GCST90001590	CD4+ T cell Absolute Count	0.00545126	20.0062
rs3129891	A	G	A	G	-0.1631	0.035885	0.2249	0.219953	finngen_R10_C3_MENINGIOMA_EXALLC	6	32447303	0.451799	0.0476927	Brain meningioma	314708	2.32e-06	32415080	3652	6	0.03448	ebi-a-GCST90001590	CD4+ T cell Absolute Count	0.00608961	22.3633
rs3184504	C	T	C	T	-0.1838	-0.0125462	0.5305	0.591829	finngen_R10_C3_MENINGIOMA_EXALLC	12	111446804	0.753631	0.0399746	Brain meningioma	314708	7.66e-12	111884608	3652	12	0.02676	ebi-a-GCST90001590	CD4+ T cell Absolute Count	0.012753	47.1499
rs3211602	A	G	A	G	-1.654	0.118571	0.0012	0.0394776	finngen_R10_C3_MENINGIOMA_EXALLC	12	57753436	0.24914	0.102887	Brain meningioma	314708	3.88e-06	58147219	3652	12	0.3577	ebi-a-GCST90001590	CD4+ T cell Absolute Count	0.00582059	21.3695
rs414743	A	G	A	G	0.1352	0.122881	0.2367	0.216275	finngen_R10_C3_MENINGIOMA_EXALLC	21	45092160	0.0101564	0.0478053	Brain meningioma	314708	3.73e-06	46512075	3652	21	0.02918	ebi-a-GCST90001590	CD4+ T cell Absolute Count	0.00584395	21.4558
rs4425753	G	C	G	C	0.1776	-0.0104554	0.1247	0.122795	finngen_R10_C3_MENINGIOMA_EXALLC	8	15512328	0.862097	0.0601904	Brain meningioma	314708	2.14e-06	15369837	3652	8	0.0374	ebi-a-GCST90001590	CD4+ T cell Absolute Count	0.00613675	22.5375
rs61935579	A	G	A	G	-0.2776	-0.114435	0.0412	0.0322438	finngen_R10_C3_MENINGIOMA_EXALLC	12	59801968	0.308994	0.112485	Brain meningioma	314708	4.88e-06	60195749	3652	12	0.06065	ebi-a-GCST90001590	CD4+ T cell Absolute Count	0.00570377	20.9382
rs7162344	A	G	A	G	-0.1136	0.0115952	0.4295	0.300358	finngen_R10_C3_MENINGIOMA_EXALLC	15	25785338	0.789009	0.0433304	Brain meningioma	314708	3.37e-06	26030485	3652	15	0.02442	ebi-a-GCST90001590	CD4+ T cell Absolute Count	0.00589072	21.6286
rs72960548	C	T	C	T	0.2456	0.0946998	0.073	0.0380524	finngen_R10_C3_MENINGIOMA_EXALLC	6	127552720	0.362396	0.103973	Brain meningioma	314708	4.34e-07	127873865	3652	6	0.04852	ebi-a-GCST90001590	CD4+ T cell Absolute Count	0.00696704	25.6081
rs73132830	A	G	A	G	0.1352	-0.0236853	0.2054	0.238936	finngen_R10_C3_MENINGIOMA_EXALLC	7	55868556	0.609397	0.0463568	Brain meningioma	314708	7.94e-06	55936249	3652	7	0.03023	ebi-a-GCST90001590	CD4+ T cell Absolute Count	0.00544721	19.9912
rs7537437	A	G	A	G	-0.1404	-0.0301962	0.1785	0.191685	finngen_R10_C3_MENINGIOMA_EXALLC	1	38973866	0.546334	0.0500548	Brain meningioma	314708	9.07e-06	39439538	3652	1	0.03159	ebi-a-GCST90001590	CD4+ T cell Absolute Count	0.00537974	19.7423
rs75494288	A	T	A	T	-0.3345	-0.0232017	0.0305	0.0343627	finngen_R10_C3_MENINGIOMA_EXALLC	2	59758699	0.83087	0.108629	Brain meningioma	314708	6.4e-06	59985834	3652	2	0.07401	ebi-a-GCST90001590	CD4+ T cell Absolute Count	0.00556235	20.4161
rs75697875	G	C	G	C	0.2783	0.194577	0.0439	0.0371696	finngen_R10_C3_MENINGIOMA_EXALLC	1	22907402	0.0641682	0.10512	Brain meningioma	314708	3.81e-06	23233895	3652	1	0.06013	ebi-a-GCST90001590	CD4+ T cell Absolute Count	0.00583141	21.4095
rs78628680	G	A	G	A	0.3565	0.0647857	0.0245	0.00758068	finngen_R10_C3_MENINGIOMA_EXALLC	10	112540874	0.783614	0.235917	Brain meningioma	314708	9.38e-06	114300633	3652	10	0.08034	ebi-a-GCST90001590	CD4+ T cell Absolute Count	0.00536277	19.6797
rs905461	C	A	C	A	0.1209	-0.0204931	0.7223	0.745865	finngen_R10_C3_MENINGIOMA_EXALLC	3	105166073	0.651066	0.0453104	Brain meningioma	314708	9.49e-06	104884917	3652	3	0.02726	ebi-a-GCST90001590	CD4+ T cell Absolute Count	0.00535719	19.6591
rs9271772	A	G	A	G	0.1877	0.0329792	0.774	0.755183	finngen_R10_C3_MENINGIOMA_EXALLC	6	32626498	0.471316	0.0457828	Brain meningioma	314708	1.01e-07	32594275	3652	6	0.03517	ebi-a-GCST90001590	CD4+ T cell Absolute Count	0.0077389	28.4673
rs10040274	A	G	A	G	0.1212	-0.0513228	0.2684	0.180979	finngen_R10_C3_MENINGIOMA_EXALLC	5	115487040	0.318867	0.0514881	Brain meningioma	314708	8.6e-06	114822737	3653	5	0.02719	ebi-a-GCST90001601	Lymphocyte Absolute Count	0.0054098	19.8586
rs10410390	C	T	C	T	0.1125	0.0357319	0.5865	0.521355	finngen_R10_C3_MENINGIOMA_EXALLC	19	54100128	0.36599	0.039526	Brain meningioma	314708	7.13e-06	54603419	3653	19	0.02503	ebi-a-GCST90001601	Lymphocyte Absolute Count	0.00549969	20.1904
rs112839163	A	T	A	T	-0.5037	0.251096	0.0131	0.0178528	finngen_R10_C3_MENINGIOMA_EXALLC	20	14728020	0.08908	0.14768	Brain meningioma	314708	7.7e-07	14708666	3653	20	0.1017	ebi-a-GCST90001601	Lymphocyte Absolute Count	0.00667031	24.5168
rs115885535	C	G	C	G	-0.8695	-0.053113	0.0038	0.0209151	finngen_R10_C3_MENINGIOMA_EXALLC	4	98784530	0.706246	0.14092	Brain meningioma	314708	9.76e-06	99705681	3653	4	0.1963	ebi-a-GCST90001601	Lymphocyte Absolute Count	0.00534223	19.6092
rs11702153	T	C	T	C	0.1591	-0.00985556	0.4347	0.262204	finngen_R10_C3_MENINGIOMA_EXALLC	21	13539380	0.828265	0.0454324	Brain meningioma	314708	5.76e-06	14911701	3653	21	0.03503	ebi-a-GCST90001601	Lymphocyte Absolute Count	0.0056152	20.6168
rs117336432	T	C	T	C	-1.537	-0.169637	0.0011	0.0104709	finngen_R10_C3_MENINGIOMA_EXALLC	20	63891840	0.388166	0.196579	Brain meningioma	314708	4.71e-06	62523193	3653	20	0.3352	ebi-a-GCST90001601	Lymphocyte Absolute Count	0.00572266	21.0137
rs11850806	G	T	G	T	-0.6792	-0.25375	0.0083	0.0280623	finngen_R10_C3_MENINGIOMA_EXALLC	14	78202794	0.0321825	0.118457	Brain meningioma	314708	2.34e-07	78669137	3653	14	0.1311	ebi-a-GCST90001601	Lymphocyte Absolute Count	0.00729392	26.8258
rs12417637	G	A	G	A	0.1866	0.00651896	0.1068	0.0898212	finngen_R10_C3_MENINGIOMA_EXALLC	11	128433840	0.924953	0.0692059	Brain meningioma	314708	3.85e-06	128303735	3653	11	0.04033	ebi-a-GCST90001601	Lymphocyte Absolute Count	0.00582612	21.3958
rs142551447	G	C	G	C	0.2811	-0.436459	0.0387	0.00343206	finngen_R10_C3_MENINGIOMA_EXALLC	16	28192373	0.193443	0.335618	Brain meningioma	314708	8.66e-06	28203694	3653	16	0.06311	ebi-a-GCST90001601	Lymphocyte Absolute Count	0.00540161	19.8284
rs17824379	G	A	G	A	-1.046	0.448681	0.0027	0.00674721	finngen_R10_C3_MENINGIOMA_EXALLC	3	5769274	0.0638278	0.242087	Brain meningioma	314708	4.03e-06	5810961	3653	3	0.2266	ebi-a-GCST90001601	Lymphocyte Absolute Count	0.0057992	21.2964
rs2797531	A	G	A	G	0.1303	-0.0167896	0.7446	0.894911	finngen_R10_C3_MENINGIOMA_EXALLC	1	110630872	0.79279	0.063914	Brain meningioma	314708	5.88e-06	111173494	3653	1	0.02871	ebi-a-GCST90001601	Lymphocyte Absolute Count	0.005607	20.5866
rs55802874	G	A	G	A	0.1317	-0.02913	0.2275	0.354722	finngen_R10_C3_MENINGIOMA_EXALLC	7	55855379	0.481377	0.0413726	Brain meningioma	314708	8.15e-06	55923072	3653	7	0.02947	ebi-a-GCST90001601	Lymphocyte Absolute Count	0.00543743	19.9606
rs597808	G	A	G	A	-0.1543	-0.0275164	0.5363	0.585688	finngen_R10_C3_MENINGIOMA_EXALLC	12	111535554	0.490346	0.0398928	Brain meningioma	314708	9.39e-09	111973358	3653	12	0.02682	ebi-a-GCST90001601	Lymphocyte Absolute Count	0.0089794	33.0808
rs6942586	A	G	A	G	-0.1163	-0.0862506	0.6393	0.651082	finngen_R10_C3_MENINGIOMA_EXALLC	7	36490667	0.036028	0.041138	Brain meningioma	314708	5.96e-06	36530276	3653	7	0.02565	ebi-a-GCST90001601	Lymphocyte Absolute Count	0.00559626	20.5469
rs72960548	C	T	C	T	0.2319	0.0946998	0.073	0.0380524	finngen_R10_C3_MENINGIOMA_EXALLC	6	127552720	0.362396	0.103973	Brain meningioma	314708	2.07e-06	127873865	3653	6	0.04877	ebi-a-GCST90001601	Lymphocyte Absolute Count	0.0061513	22.5974
rs7302662	C	T	C	T	-0.4219	-0.296631	0.017	0.00303463	finngen_R10_C3_MENINGIOMA_EXALLC	12	128687743	0.395937	0.34943	Brain meningioma	314708	6.74e-06	129172288	3653	12	0.09359	ebi-a-GCST90001601	Lymphocyte Absolute Count	0.00553224	20.3106
rs79508330	T	C	T	C	-0.3326	-0.11142	0.0281	0.0383202	finngen_R10_C3_MENINGIOMA_EXALLC	16	86412351	0.28067	0.10328	Brain meningioma	314708	4.71e-06	86445957	3653	16	0.07255	ebi-a-GCST90001601	Lymphocyte Absolute Count	0.00572043	21.0054
rs9271629	A	C	A	C	0.1945	0.0329371	0.7416	0.755477	finngen_R10_C3_MENINGIOMA_EXALLC	6	32624199	0.471725	0.0457666	Brain meningioma	314708	1.65e-08	32591976	3653	6	0.03437	ebi-a-GCST90001601	Lymphocyte Absolute Count	0.0086904	32.0068
rs941767	G	A	G	A	-0.1772	-0.0609404	0.8901	0.909225	finngen_R10_C3_MENINGIOMA_EXALLC	14	91398528	0.369924	0.0679671	Brain meningioma	314708	6.11e-06	91864872	3653	14	0.03912	ebi-a-GCST90001601	Lymphocyte Absolute Count	0.00558531	20.5065
rs10042327	A	G	A	G	0.233	0.0931726	0.0613	0.11898	finngen_R10_C3_MENINGIOMA_EXALLC	5	58982784	0.12525	0.0607738	Brain meningioma	314708	7.4e-06	58278611	3656	5	0.05192	ebi-a-GCST90001409	Naive-mature B cell Absolute Count	0.00547836	20.1282
rs115150472	T	C	T	C	2.627	0.017825	0.0004	0.0275705	finngen_R10_C3_MENINGIOMA_EXALLC	5	146759225	0.884736	0.122958	Brain meningioma	314708	5.91e-06	146138788	3656	5	0.579	ebi-a-GCST90001409	Naive-mature B cell Absolute Count	0.0055991	20.5743
rs117344365	A	G	A	G	-0.4129	0.266603	0.0178	0.00525383	finngen_R10_C3_MENINGIOMA_EXALLC	10	33490546	0.320297	0.268253	Brain meningioma	314708	8.13e-06	33779474	3656	10	0.09241	ebi-a-GCST90001409	Naive-mature B cell Absolute Count	0.00543101	19.9533
rs12799241	A	G	A	G	0.138	-2.78025e-05	0.2619	0.189642	finngen_R10_C3_MENINGIOMA_EXALLC	11	120110021	0.999559	0.0502507	Brain meningioma	314708	9.07e-07	119980729	3656	11	0.02805	ebi-a-GCST90001409	Naive-mature B cell Absolute Count	0.00657689	24.1911
rs139077655	T	C	T	C	-0.1159	-0.061874	0.382	0.42703	finngen_R10_C3_MENINGIOMA_EXALLC	2	131983954	0.12124	0.0399292	Brain meningioma	314708	4.37e-06	132741527	3656	2	0.02519	ebi-a-GCST90001409	Naive-mature B cell Absolute Count	0.00575701	21.1579
rs143176410	C	G	C	G	1.819	-0.100408	0.001	0.006968	finngen_R10_C3_MENINGIOMA_EXALLC	16	84271633	0.669021	0.234877	Brain meningioma	314708	7.65e-06	84305239	3656	16	0.4058	ebi-a-GCST90001409	Naive-mature B cell Absolute Count	0.00546581	20.0818
rs143397127	C	T	C	T	-0.4624	0.383442	0.0157	0.00141599	finngen_R10_C3_MENINGIOMA_EXALLC	7	12807766	0.472874	0.534182	Brain meningioma	314708	3.3e-06	12847391	3656	7	0.09926	ebi-a-GCST90001409	Naive-mature B cell Absolute Count	0.0059008	21.6895
rs17056318	C	T	C	T	-0.2366	0.0190481	0.081	0.0570026	finngen_R10_C3_MENINGIOMA_EXALLC	5	158858945	0.823006	0.0851575	Brain meningioma	314708	2.36e-07	158285953	3656	5	0.0457	ebi-a-GCST90001409	Naive-mature B cell Absolute Count	0.00727811	26.7892
rs189761842	T	C	T	C	0.7902	0.14	0.0055	0.0229988	finngen_R10_C3_MENINGIOMA_EXALLC	10	123725829	0.292261	0.132932	Brain meningioma	314708	3.92e-06	125485345	3656	10	0.1709	ebi-a-GCST90001409	Naive-mature B cell Absolute Count	0.00581368	21.3674
rs2286599	A	G	A	G	0.1183	0.117082	0.32	0.10247	finngen_R10_C3_MENINGIOMA_EXALLC	12	6390367	0.0784133	0.0665249	Brain meningioma	314708	8.96e-06	6499533	3656	12	0.0266	ebi-a-GCST90001409	Naive-mature B cell Absolute Count	0.00538092	19.7683
rs2390504	A	G	A	G	-0.2668	0.0093862	0.0486	0.224994	finngen_R10_C3_MENINGIOMA_EXALLC	7	21282052	0.841938	0.0470687	Brain meningioma	314708	3.51e-06	21321670	3656	7	0.05743	ebi-a-GCST90001409	Naive-mature B cell Absolute Count	0.00586856	21.5703
rs2395904	G	T	G	T	-0.1445	-0.0489513	0.2657	0.265215	finngen_R10_C3_MENINGIOMA_EXALLC	8	129605573	0.273599	0.044712	Brain meningioma	314708	1.74e-07	130617819	3656	8	0.02761	ebi-a-GCST90001409	Naive-mature B cell Absolute Count	0.00743627	27.3757
rs283340	C	T	C	T	0.1251	0.0243402	0.5621	0.528699	finngen_R10_C3_MENINGIOMA_EXALLC	8	69281301	0.542598	0.0399747	Brain meningioma	314708	4.6e-07	70193536	3656	8	0.02477	ebi-a-GCST90001409	Naive-mature B cell Absolute Count	0.00692846	25.4932
rs34764986	C	T	C	T	-0.2347	-0.035508	0.0699	0.029066	finngen_R10_C3_MENINGIOMA_EXALLC	20	61351498	0.761313	0.116896	Brain meningioma	314708	1.08e-06	59926554	3656	20	0.04805	ebi-a-GCST90001409	Naive-mature B cell Absolute Count	0.00648348	23.8452
rs35607968	T	C	T	C	0.1584	-0.00576907	0.1536	0.239	finngen_R10_C3_MENINGIOMA_EXALLC	7	68188892	0.900545	0.0461626	Brain meningioma	314708	3.71e-06	67653879	3656	7	0.03419	ebi-a-GCST90001409	Naive-mature B cell Absolute Count	0.00583665	21.4523
rs3811215	T	G	T	G	-0.1229	-0.0554261	0.3032	0.16941	finngen_R10_C3_MENINGIOMA_EXALLC	14	22485789	0.293599	0.0527738	Brain meningioma	314708	5.33e-06	22954777	3656	14	0.02697	ebi-a-GCST90001409	Naive-mature B cell Absolute Count	0.00564776	20.7541
rs58114937	G	A	G	A	0.1702	-0.0288243	0.1302	0.0471821	finngen_R10_C3_MENINGIOMA_EXALLC	12	67244352	0.757832	0.0934858	Brain meningioma	314708	2.84e-06	67638132	3656	12	0.0363	ebi-a-GCST90001409	Naive-mature B cell Absolute Count	0.00597718	21.9719
rs62115322	G	C	G	C	0.1382	-0.0584358	0.2083	0.17345	finngen_R10_C3_MENINGIOMA_EXALLC	19	53345231	0.264176	0.0523348	Brain meningioma	314708	3.31e-06	53848484	3656	19	0.02968	ebi-a-GCST90001409	Naive-mature B cell Absolute Count	0.00589541	21.6696
rs76263497	A	G	A	G	-0.1886	0.00178723	0.0989	0.162225	finngen_R10_C3_MENINGIOMA_EXALLC	15	60586605	0.973315	0.053429	Brain meningioma	314708	5.34e-06	60878804	3656	15	0.04138	ebi-a-GCST90001409	Naive-mature B cell Absolute Count	0.00564983	20.7618
rs76981518	T	C	T	C	-0.2134	0.0529605	0.0744	0.0345743	finngen_R10_C3_MENINGIOMA_EXALLC	4	151856055	0.627591	0.10917	Brain meningioma	314708	6.01e-06	152777207	3656	4	0.04708	ebi-a-GCST90001409	Naive-mature B cell Absolute Count	0.00558825	20.5342
rs77983244	A	G	A	G	-0.3088	0.0233827	0.0325	0.0836523	finngen_R10_C3_MENINGIOMA_EXALLC	17	7412708	0.746471	0.0723259	Brain meningioma	314708	4.34e-06	7316027	3656	17	0.06711	ebi-a-GCST90001409	Naive-mature B cell Absolute Count	0.00575793	21.1613
rs9564767	G	A	G	A	-0.1163	-0.0236818	0.6075	0.400445	finngen_R10_C3_MENINGIOMA_EXALLC	13	70960403	0.557819	0.0404067	Brain meningioma	314708	3.63e-06	71534535	3656	13	0.02507	ebi-a-GCST90001409	Naive-mature B cell Absolute Count	0.00585188	21.5086
rs10042722	C	G	C	G	-0.1264	0.0608133	0.3827	0.275628	finngen_R10_C3_MENINGIOMA_EXALLC	5	67825422	0.169166	0.0442314	Brain meningioma	314708	7.1e-06	67121250	2919	5	0.02809	ebi-a-GCST90001865	CD3 on CD28- CD8+ T cell	0.00688897	20.2345
rs10280171	C	T	C	T	-0.5408	9.30194e-05	0.013	0.0311659	finngen_R10_C3_MENINGIOMA_EXALLC	7	156178407	0.999363	0.116466	Brain meningioma	314708	2.9e-06	155971101	2919	7	0.1154	ebi-a-GCST90001865	CD3 on CD28- CD8+ T cell	0.00746745	21.9464
rs10861453	G	A	G	A	-0.1298	-0.017379	0.4459	0.509564	finngen_R10_C3_MENINGIOMA_EXALLC	12	105538202	0.659947	0.0394991	Brain meningioma	314708	3.16e-06	105931980	2919	12	0.0278	ebi-a-GCST90001865	CD3 on CD28- CD8+ T cell	0.00741301	21.7852
rs12570957	A	C	A	C	0.1445	0.0641743	0.2681	0.456236	finngen_R10_C3_MENINGIOMA_EXALLC	10	100221517	0.103917	0.0394639	Brain meningioma	314708	2.88e-06	101981274	2919	10	0.03082	ebi-a-GCST90001865	CD3 on CD28- CD8+ T cell	0.00747443	21.9671
rs141566851	A	G	A	G	-0.5188	-0.055157	0.0149	0.0233502	finngen_R10_C3_MENINGIOMA_EXALLC	3	170445379	0.671757	0.130168	Brain meningioma	314708	5.04e-06	170163167	2919	3	0.1135	ebi-a-GCST90001865	CD3 on CD28- CD8+ T cell	0.00710684	20.879
rs143007860	T	A	T	A	0.2933	-0.291374	0.0486	0.00446305	finngen_R10_C3_MENINGIOMA_EXALLC	7	12967475	0.332298	0.300542	Brain meningioma	314708	5.91e-06	13007100	2919	7	0.06464	ebi-a-GCST90001865	CD3 on CD28- CD8+ T cell	0.00700382	20.5742
rs1542545	C	T	C	T	-0.1677	-0.0141381	0.8126	0.592062	finngen_R10_C3_MENINGIOMA_EXALLC	4	188609437	0.727165	0.0405221	Brain meningioma	314708	2.91e-06	189530591	2919	4	0.03579	ebi-a-GCST90001865	CD3 on CD28- CD8+ T cell	0.00746542	21.9404
rs28620385	C	T	C	T	0.14	0.0340956	0.3114	0.362128	finngen_R10_C3_MENINGIOMA_EXALLC	21	45068816	0.405435	0.0409825	Brain meningioma	314708	1.67e-06	46488731	2919	21	0.02917	ebi-a-GCST90001865	CD3 on CD28- CD8+ T cell	0.00782953	23.019
rs2988279	A	G	A	G	0.2396	0.0168368	0.4849	0.281383	finngen_R10_C3_MENINGIOMA_EXALLC	1	167450602	0.700558	0.0437811	Brain meningioma	314708	1.75e-18	167419839	2919	1	0.02713	ebi-a-GCST90001865	CD3 on CD28- CD8+ T cell	0.0260248	77.9429
rs4689428	G	C	G	C	-0.186	0.024173	0.2052	0.391856	finngen_R10_C3_MENINGIOMA_EXALLC	4	6386464	0.551569	0.040599	Brain meningioma	314708	4.21e-08	6388191	2919	4	0.03384	ebi-a-GCST90001865	CD3 on CD28- CD8+ T cell	0.0102438	30.1903
rs59837469	C	G	C	G	0.3624	-0.00135829	0.0331	0.0948856	finngen_R10_C3_MENINGIOMA_EXALLC	5	170202814	0.984186	0.0685258	Brain meningioma	314708	2.41e-06	169629818	2919	5	0.0767	ebi-a-GCST90001865	CD3 on CD28- CD8+ T cell	0.00759002	22.3094
rs6120663	A	C	A	C	-0.1254	-0.0548917	0.4726	0.489029	finngen_R10_C3_MENINGIOMA_EXALLC	20	34494101	0.164134	0.0394535	Brain meningioma	314708	4.68e-06	33081906	2919	20	0.02733	ebi-a-GCST90001865	CD3 on CD28- CD8+ T cell	0.00716079	21.0387
rs62293633	G	C	G	C	0.2552	-0.0903485	0.0558	0.0730082	finngen_R10_C3_MENINGIOMA_EXALLC	3	163839289	0.23563	0.0761803	Brain meningioma	314708	8.42e-06	163557077	2919	3	0.05718	ebi-a-GCST90001865	CD3 on CD28- CD8+ T cell	0.00677775	19.9056
rs62574602	C	T	C	T	-0.5914	0.127308	0.0104	0.0333328	finngen_R10_C3_MENINGIOMA_EXALLC	9	94076787	0.254887	0.111815	Brain meningioma	314708	9.74e-06	96839069	2919	9	0.1335	ebi-a-GCST90001865	CD3 on CD28- CD8+ T cell	0.00667815	19.6111
rs6564225	C	A	C	A	-0.1551	0.016593	0.2062	0.196388	finngen_R10_C3_MENINGIOMA_EXALLC	16	75195935	0.738642	0.0497312	Brain meningioma	314708	8.17e-06	75229833	2919	16	0.0347	ebi-a-GCST90001865	CD3 on CD28- CD8+ T cell	0.0067978	19.9649
rs72975607	A	G	A	G	0.2633	-0.0614467	0.0572	0.0724922	finngen_R10_C3_MENINGIOMA_EXALLC	11	103296401	0.421854	0.0765015	Brain meningioma	314708	6.4e-06	103167130	2919	11	0.05824	ebi-a-GCST90001865	CD3 on CD28- CD8+ T cell	0.00695336	20.425
rs7334537	C	G	C	G	-0.1418	-0.0363641	0.2335	0.189716	finngen_R10_C3_MENINGIOMA_EXALLC	13	75440782	0.466861	0.0499784	Brain meningioma	314708	9.76e-06	76014918	2919	13	0.03201	ebi-a-GCST90001865	CD3 on CD28- CD8+ T cell	0.00667786	19.6103
rs77294768	A	G	A	G	-0.188	-0.0770152	0.1264	0.0976435	finngen_R10_C3_MENINGIOMA_EXALLC	1	6800975	0.246534	0.0664605	Brain meningioma	314708	5.59e-06	6861035	2919	1	0.04133	ebi-a-GCST90001865	CD3 on CD28- CD8+ T cell	0.00703855	20.677
rs947505	G	A	G	A	0.2201	0.0200128	0.9046	0.846569	finngen_R10_C3_MENINGIOMA_EXALLC	1	173332958	0.714648	0.0547365	Brain meningioma	314708	3.55e-06	173302097	2919	1	0.04738	ebi-a-GCST90001865	CD3 on CD28- CD8+ T cell	0.00733866	21.5651
rs9787219	C	G	C	G	-0.1339	-0.0271212	0.3482	0.395182	finngen_R10_C3_MENINGIOMA_EXALLC	1	66614476	0.50093	0.0402974	Brain meningioma	314708	2.53e-06	67080159	2919	1	0.0284	ebi-a-GCST90001865	CD3 on CD28- CD8+ T cell	0.0075578	22.214
rs10042952	A	C	A	C	-0.1577	0.132209	0.1366	0.124674	finngen_R10_C3_MENINGIOMA_EXALLC	5	67901135	0.0270788	0.0598127	Brain meningioma	314708	7.25e-06	67196963	3592	5	0.03509	ebi-a-GCST90001797	CD27 on CD20- CD38- B cell	0.00559146	20.1862
rs10740344	T	C	T	C	-0.1301	0.0718971	0.7394	0.642518	finngen_R10_C3_MENINGIOMA_EXALLC	10	70396084	0.0807514	0.0411701	Brain meningioma	314708	1.53e-06	72155840	3592	10	0.02703	ebi-a-GCST90001797	CD27 on CD20- CD38- B cell	0.00640817	23.1537
rs10763431	C	T	C	T	0.1126	0.0184276	0.6356	0.727672	finngen_R10_C3_MENINGIOMA_EXALLC	10	56863916	0.676262	0.0441307	Brain meningioma	314708	7.08e-06	58623676	3592	10	0.02504	ebi-a-GCST90001797	CD27 on CD20- CD38- B cell	0.00559801	20.21
rs113532966	C	T	C	T	0.1937	0.0711872	0.0846	0.0239391	finngen_R10_C3_MENINGIOMA_EXALLC	2	50400488	0.579274	0.128394	Brain meningioma	314708	4.87e-06	50627626	3592	2	0.04232	ebi-a-GCST90001797	CD27 on CD20- CD38- B cell	0.00579837	20.9376
rs115412883	G	A	G	A	0.6043	-0.0555519	0.0088	0.00954797	finngen_R10_C3_MENINGIOMA_EXALLC	3	26106083	0.783785	0.202457	Brain meningioma	314708	9.97e-06	26147574	3592	3	0.1366	ebi-a-GCST90001797	CD27 on CD20- CD38- B cell	0.00541886	19.5597
rs118135815	G	A	G	A	1.931	0.145565	0.001	0.014736	finngen_R10_C3_MENINGIOMA_EXALLC	7	146817098	0.378475	0.165282	Brain meningioma	314708	2.84e-06	146514190	3592	7	0.4117	ebi-a-GCST90001797	CD27 on CD20- CD38- B cell	0.00608716	21.9867
rs139998	C	T	C	T	-0.121	-0.0455398	0.2739	0.229629	finngen_R10_C3_MENINGIOMA_EXALLC	22	36466454	0.333934	0.0471318	Brain meningioma	314708	5.4e-06	36862501	3592	22	0.02655	ebi-a-GCST90001797	CD27 on CD20- CD38- B cell	0.00574912	20.7587
rs147153707	A	G	A	G	0.5283	-0.320273	0.0129	0.00428777	finngen_R10_C3_MENINGIOMA_EXALLC	9	31165409	0.290602	0.303059	Brain meningioma	314708	1.64e-06	31165407	3592	9	0.11	ebi-a-GCST90001797	CD27 on CD20- CD38- B cell	0.00638057	23.0533
rs147680281	T	C	T	C	2.007	-0.139191	0.0008	0.00548837	finngen_R10_C3_MENINGIOMA_EXALLC	5	127777337	0.608536	0.27177	Brain meningioma	314708	4.92e-06	127113029	3592	5	0.4386	ebi-a-GCST90001797	CD27 on CD20- CD38- B cell	0.00579558	20.9274
rs1785249	T	C	T	C	-0.1234	0.0326062	0.38	0.389564	finngen_R10_C3_MENINGIOMA_EXALLC	18	3362513	0.423425	0.0407327	Brain meningioma	314708	5.09e-07	3362511	3592	18	0.02452	ebi-a-GCST90001797	CD27 on CD20- CD38- B cell	0.00700167	25.3132
rs2024568	C	T	C	T	-0.118	-0.00898085	0.636	0.727797	finngen_R10_C3_MENINGIOMA_EXALLC	20	46103450	0.838852	0.0441619	Brain meningioma	314708	2.49e-06	44732089	3592	20	0.02501	ebi-a-GCST90001797	CD27 on CD20- CD38- B cell	0.0061591	22.2482
rs4578504	G	C	G	C	-0.1364	-0.00197962	0.77	0.694536	finngen_R10_C3_MENINGIOMA_EXALLC	13	26936353	0.963192	0.042897	Brain meningioma	314708	2.61e-06	27510490	3592	13	0.02898	ebi-a-GCST90001797	CD27 on CD20- CD38- B cell	0.00612951	22.1406
rs61566441	T	C	T	C	0.1244	-0.0361845	0.2848	0.125229	finngen_R10_C3_MENINGIOMA_EXALLC	3	155326336	0.539866	0.0590271	Brain meningioma	314708	3.95e-06	155044125	3592	3	0.02693	ebi-a-GCST90001797	CD27 on CD20- CD38- B cell	0.00590554	21.3268
rs7007180	G	T	G	T	0.1322	0.0663641	0.7354	0.683522	finngen_R10_C3_MENINGIOMA_EXALLC	8	7089971	0.119667	0.0426457	Brain meningioma	314708	4.61e-06	6947493	3592	8	0.0288	ebi-a-GCST90001797	CD27 on CD20- CD38- B cell	0.00583178	21.0589
rs7114298	G	A	G	A	-0.1221	-0.00357917	0.7206	0.674407	finngen_R10_C3_MENINGIOMA_EXALLC	11	65814557	0.931882	0.0418729	Brain meningioma	314708	6.09e-06	65582028	3592	11	0.02695	ebi-a-GCST90001797	CD27 on CD20- CD38- B cell	0.00568202	20.515
rs74432706	T	C	T	C	0.3494	-0.0551523	0.0245	0.0475349	finngen_R10_C3_MENINGIOMA_EXALLC	2	197022693	0.553075	0.0929808	Brain meningioma	314708	5.23e-06	197887417	3592	2	0.0766	ebi-a-GCST90001797	CD27 on CD20- CD38- B cell	0.00575895	20.7944
rs74551235	A	G	A	G	-0.2031	-0.134525	0.0899	0.045877	finngen_R10_C3_MENINGIOMA_EXALLC	6	150254306	0.156083	0.0948446	Brain meningioma	314708	1.15e-06	150575442	3592	6	0.04168	ebi-a-GCST90001797	CD27 on CD20- CD38- B cell	0.00656699	23.7314
rs8072367	C	T	C	T	-0.1944	-0.0464048	0.0869	0.0742819	finngen_R10_C3_MENINGIOMA_EXALLC	17	77905647	0.534622	0.0747301	Brain meningioma	314708	5.06e-06	75901729	3592	17	0.04255	ebi-a-GCST90001797	CD27 on CD20- CD38- B cell	0.00577751	20.8618
rs909973	G	A	G	A	0.4996	0.0409722	0.0131	0.01868	finngen_R10_C3_MENINGIOMA_EXALLC	1	40436307	0.778019	0.145342	Brain meningioma	314708	2.8e-06	40901979	3592	1	0.1065	ebi-a-GCST90001797	CD27 on CD20- CD38- B cell	0.00608915	21.994
rs9914679	T	C	T	C	-0.1266	0.0742541	0.7428	0.722901	finngen_R10_C3_MENINGIOMA_EXALLC	17	13771879	0.106875	0.0460519	Brain meningioma	314708	4.68e-06	13675196	3592	17	0.0276	ebi-a-GCST90001797	CD27 on CD20- CD38- B cell	0.0058234	21.0285
rs10047088	C	T	C	T	0.1915	-0.00341096	0.8832	0.977802	finngen_R10_C3_MENINGIOMA_EXALLC	1	227816439	0.979817	0.134833	Brain meningioma	314708	3.38e-06	228004140	3060	1	0.04113	ebi-a-GCST90001959	CD4 on HLA DR+ CD4+ T cell	0.00703449	21.6639
rs10179730	A	G	A	G	0.1972	0.0190671	0.8972	0.766508	finngen_R10_C3_MENINGIOMA_EXALLC	2	187545624	0.68443	0.0469142	Brain meningioma	314708	8.83e-06	188410351	3060	2	0.04429	ebi-a-GCST90001959	CD4 on HLA DR+ CD4+ T cell	0.0064369	19.8116
rs10517576	C	T	C	T	0.578	0.0889649	0.0109	0.0246818	finngen_R10_C3_MENINGIOMA_EXALLC	4	153640471	0.4883	0.128374	Brain meningioma	314708	3.46e-06	154561623	3060	4	0.1243	ebi-a-GCST90001959	CD4 on HLA DR+ CD4+ T cell	0.00701672	21.6087
rs10518646	T	C	T	C	0.5055	-0.282966	0.0141	0.0170371	finngen_R10_C3_MENINGIOMA_EXALLC	1	80662131	0.0654681	0.153615	Brain meningioma	314708	8.82e-06	81127816	3060	1	0.1135	ebi-a-GCST90001959	CD4 on HLA DR+ CD4+ T cell	0.00644055	19.8229
rs10946649	T	C	T	C	0.2637	-0.023559	0.0632	0.0331579	finngen_R10_C3_MENINGIOMA_EXALLC	6	23956790	0.832519	0.111405	Brain meningioma	314708	1.79e-06	23957018	3060	6	0.0551	ebi-a-GCST90001959	CD4 on HLA DR+ CD4+ T cell	0.00742946	22.8893
rs11614716	G	T	G	T	-0.1537	-0.0360427	0.2485	0.288972	finngen_R10_C3_MENINGIOMA_EXALLC	12	6794980	0.407362	0.0435011	Brain meningioma	314708	6.83e-07	6904146	3060	12	0.03089	ebi-a-GCST90001959	CD4 on HLA DR+ CD4+ T cell	0.00802585	24.7416
rs11929631	A	T	A	T	-0.2687	0.0975636	0.0525	0.0697741	finngen_R10_C3_MENINGIOMA_EXALLC	3	165262750	0.208613	0.0775923	Brain meningioma	314708	5.92e-06	164980538	3060	3	0.05922	ebi-a-GCST90001959	CD4 on HLA DR+ CD4+ T cell	0.0066829	20.5738
rs12684941	G	A	G	A	-0.1207	0.00189317	0.4683	0.402792	finngen_R10_C3_MENINGIOMA_EXALLC	9	37654933	0.962338	0.0400928	Brain meningioma	314708	6.04e-06	37654930	3060	9	0.02664	ebi-a-GCST90001959	CD4 on HLA DR+ CD4+ T cell	0.00666378	20.5146
rs13316780	C	T	C	T	0.5642	-0.0703992	0.0119	0.0146653	finngen_R10_C3_MENINGIOMA_EXALLC	3	109132982	0.669806	0.165096	Brain meningioma	314708	4.72e-06	108851829	3060	3	0.1231	ebi-a-GCST90001959	CD4 on HLA DR+ CD4+ T cell	0.00681801	20.9926
rs17002700	G	T	G	T	0.1481	0.0584171	0.2028	0.16781	finngen_R10_C3_MENINGIOMA_EXALLC	4	77496383	0.268596	0.0528039	Brain meningioma	314708	7.87e-06	78417537	3060	4	0.03309	ebi-a-GCST90001959	CD4 on HLA DR+ CD4+ T cell	0.00650371	20.0186
rs17088862	A	T	A	T	0.409	0.049041	0.0224	0.0724184	finngen_R10_C3_MENINGIOMA_EXALLC	8	22977629	0.519016	0.0760487	Brain meningioma	314708	5.54e-06	22835142	3060	8	0.08986	ebi-a-GCST90001959	CD4 on HLA DR+ CD4+ T cell	0.00672453	20.7028
rs184989157	T	C	T	C	-0.3183	-0.134657	0.0364	0.0201933	finngen_R10_C3_MENINGIOMA_EXALLC	4	4212381	0.33735	0.140354	Brain meningioma	314708	8.91e-06	4214108	3060	4	0.07154	ebi-a-GCST90001959	CD4 on HLA DR+ CD4+ T cell	0.00642767	19.783
rs2524081	C	G	C	G	0.156	0.00260187	0.3253	0.0573692	finngen_R10_C3_MENINGIOMA_EXALLC	6	31274306	0.975578	0.0849918	Brain meningioma	314708	5.87e-07	31242083	3060	6	0.03115	ebi-a-GCST90001959	CD4 on HLA DR+ CD4+ T cell	0.00812955	25.0639
rs35032648	C	T	C	T	0.1191	-0.0258551	0.5542	0.375937	finngen_R10_C3_MENINGIOMA_EXALLC	5	3225304	0.525037	0.0406782	Brain meningioma	314708	7.44e-06	3225418	3060	5	0.02653	ebi-a-GCST90001959	CD4 on HLA DR+ CD4+ T cell	0.006543	20.1403
rs35996890	T	A	T	A	0.124	0.114939	0.3467	0.344124	finngen_R10_C3_MENINGIOMA_EXALLC	15	49888438	0.00469721	0.0406562	Brain meningioma	314708	9.82e-06	50180635	3060	15	0.02799	ebi-a-GCST90001959	CD4 on HLA DR+ CD4+ T cell	0.00637294	19.6134
rs4371876	A	G	A	G	0.1831	0.0972348	0.4923	0.368174	finngen_R10_C3_MENINGIOMA_EXALLC	6	31099773	0.0167757	0.040657	Brain meningioma	314708	1.99e-10	31067550	3060	6	0.02869	ebi-a-GCST90001959	CD4 on HLA DR+ CD4+ T cell	0.0131357	40.7035
rs72822577	A	T	A	T	0.7293	-0.166233	0.0067	0.0270163	finngen_R10_C3_MENINGIOMA_EXALLC	10	95408343	0.169344	0.120957	Brain meningioma	314708	7.7e-06	97168100	3060	10	0.1627	ebi-a-GCST90001959	CD4 on HLA DR+ CD4+ T cell	0.00652339	20.0795
rs75036101	A	T	A	T	-0.2521	0.00590658	0.0605	0.0538127	finngen_R10_C3_MENINGIOMA_EXALLC	16	66314911	0.945916	0.0870712	Brain meningioma	314708	9.89e-06	66348814	3060	16	0.05694	ebi-a-GCST90001959	CD4 on HLA DR+ CD4+ T cell	0.00636526	19.5897
rs75559970	T	G	T	G	0.5299	-0.0854681	0.0167	0.0337632	finngen_R10_C3_MENINGIOMA_EXALLC	10	98759205	0.433745	0.109182	Brain meningioma	314708	5.33e-07	100518962	3060	10	0.1055	ebi-a-GCST90001959	CD4 on HLA DR+ CD4+ T cell	0.00817703	25.2115
rs7819104	T	A	T	A	-0.1403	-0.011283	0.2402	0.191977	finngen_R10_C3_MENINGIOMA_EXALLC	8	120735865	0.821507	0.0500118	Brain meningioma	314708	9.37e-06	121748105	3060	8	0.0316	ebi-a-GCST90001959	CD4 on HLA DR+ CD4+ T cell	0.00640075	19.6996
rs9357097	T	C	T	C	0.1669	0.0268129	0.476	0.250374	finngen_R10_C3_MENINGIOMA_EXALLC	6	30317344	0.555995	0.0455381	Brain meningioma	314708	2.57e-09	30285121	3060	6	0.02793	ebi-a-GCST90001959	CD4 on HLA DR+ CD4+ T cell	0.0115348	35.6851
rs10047347	T	C	T	C	0.117	-0.0601884	0.4197	0.372161	finngen_R10_C3_MENINGIOMA_EXALLC	10	26452587	0.143047	0.0410972	Brain meningioma	314708	4.78e-06	26741516	3657	10	0.02555	ebi-a-GCST90001760	CD20 on unswitched memory B cell	0.0057014	20.9581
rs11205970	T	A	T	A	0.1723	0.0460199	0.1373	0.202561	finngen_R10_C3_MENINGIOMA_EXALLC	1	52542769	0.349335	0.0491729	Brain meningioma	314708	5.08e-06	53008441	3657	1	0.03772	ebi-a-GCST90001760	CD20 on unswitched memory B cell	0.00567324	20.854
rs112405902	A	G	A	G	0.2604	-0.25225	0.1069	0.00582273	finngen_R10_C3_MENINGIOMA_EXALLC	6	31841727	0.32274	0.255096	Brain meningioma	314708	1.75e-08	31809504	3657	6	0.0461	ebi-a-GCST90001760	CD20 on unswitched memory B cell	0.00864933	31.8891
rs12460030	C	T	C	T	-0.2489	0.143553	0.9445	0.915977	finngen_R10_C3_MENINGIOMA_EXALLC	19	3361491	0.0439582	0.0712605	Brain meningioma	314708	3.85e-06	3361489	3657	19	0.05379	ebi-a-GCST90001760	CD20 on unswitched memory B cell	0.00582085	21.3998
rs12554596	G	A	G	A	-0.1329	-0.0290943	0.3891	0.124745	finngen_R10_C3_MENINGIOMA_EXALLC	9	37002145	0.622871	0.0591604	Brain meningioma	314708	1.92e-07	37002142	3657	9	0.02547	ebi-a-GCST90001760	CD20 on unswitched memory B cell	0.00739002	27.2116
rs13133046	G	A	G	A	-0.3755	0.00263446	0.0245	0.102993	finngen_R10_C3_MENINGIOMA_EXALLC	4	23391733	0.967517	0.0646916	Brain meningioma	314708	1.38e-06	23393356	3657	4	0.07765	ebi-a-GCST90001760	CD20 on unswitched memory B cell	0.00635395	23.3722
rs149214933	G	T	G	T	-0.7343	0.0676349	0.0062	0.0436441	finngen_R10_C3_MENINGIOMA_EXALLC	13	63600332	0.492449	0.098533	Brain meningioma	314708	7.75e-06	64174465	3657	13	0.164	ebi-a-GCST90001760	CD20 on unswitched memory B cell	0.00545205	20.0365
rs149312070	T	C	T	C	1.036	0.0577089	0.003	0.0297789	finngen_R10_C3_MENINGIOMA_EXALLC	10	130357385	0.619731	0.116294	Brain meningioma	314708	8.62e-06	132155649	3657	10	0.2325	ebi-a-GCST90001760	CD20 on unswitched memory B cell	0.00540004	19.8443
rs149695230	G	T	G	T	0.1869	0.0961421	0.1079	0.0444242	finngen_R10_C3_MENINGIOMA_EXALLC	11	60521331	0.320437	0.0967652	Brain meningioma	314708	3.31e-06	60288804	3657	11	0.04012	ebi-a-GCST90001760	CD20 on unswitched memory B cell	0.00589932	21.69
rs182220218	G	A	G	A	-2.625	-0.150251	0.0005	0.0149354	finngen_R10_C3_MENINGIOMA_EXALLC	10	73662935	0.361534	0.164668	Brain meningioma	314708	5.54e-06	75422693	3657	10	0.5769	ebi-a-GCST90001760	CD20 on unswitched memory B cell	0.00562964	20.6928
rs2114442	T	C	T	C	0.1119	-0.0516939	0.5751	0.466432	finngen_R10_C3_MENINGIOMA_EXALLC	4	99910903	0.188845	0.0393408	Brain meningioma	314708	8.24e-06	100832060	3657	4	0.02506	ebi-a-GCST90001760	CD20 on unswitched memory B cell	0.00542265	19.9279
rs233495	T	C	T	C	-0.1166	-0.082482	0.5585	0.624387	finngen_R10_C3_MENINGIOMA_EXALLC	6	14806086	0.0431748	0.040792	Brain meningioma	314708	2.53e-06	14806317	3657	6	0.02474	ebi-a-GCST90001760	CD20 on unswitched memory B cell	0.0060373	22.2004
rs2523761	G	A	G	A	0.2051	0.0583696	0.1628	0.0905617	finngen_R10_C3_MENINGIOMA_EXALLC	6	29850949	0.395886	0.0687517	Brain meningioma	314708	3.98e-07	29818726	3657	6	0.04038	ebi-a-GCST90001760	CD20 on unswitched memory B cell	0.0070052	25.7846
rs28572463	C	G	C	G	0.2569	0.639939	0.1081	0.00081663	finngen_R10_C3_MENINGIOMA_EXALLC	6	31242077	0.320666	0.644391	Brain meningioma	314708	6.23e-08	31209854	3657	6	0.04736	ebi-a-GCST90001760	CD20 on unswitched memory B cell	0.00798178	29.4081
rs4447195	T	C	T	C	-0.2525	0.0577304	0.0982	0.0424312	finngen_R10_C3_MENINGIOMA_EXALLC	11	60482261	0.553084	0.0973291	Brain meningioma	314708	1.45e-09	60249734	3657	11	0.04163	ebi-a-GCST90001760	CD20 on unswitched memory B cell	0.00995951	36.7682
rs6459417	T	C	T	C	0.2282	-0.0366606	0.8737	0.889447	finngen_R10_C3_MENINGIOMA_EXALLC	6	15858765	0.559457	0.0628128	Brain meningioma	314708	7.25e-10	15858996	3657	6	0.03694	ebi-a-GCST90001760	CD20 on unswitched memory B cell	0.0103277	38.1417
rs6509428	T	C	T	C	-0.2404	-0.0138013	0.2323	0.307069	finngen_R10_C3_MENINGIOMA_EXALLC	19	49350624	0.746227	0.0426467	Brain meningioma	314708	2.09e-16	49853881	3657	19	0.02912	ebi-a-GCST90001760	CD20 on unswitched memory B cell	0.0182954	68.1159
rs75146873	C	G	C	G	0.1888	-0.0270639	0.0991	0.0329666	finngen_R10_C3_MENINGIOMA_EXALLC	19	50449954	0.80469	0.109446	Brain meningioma	314708	6.83e-06	50953211	3657	19	0.04191	ebi-a-GCST90001760	CD20 on unswitched memory B cell	0.00551875	20.2829
rs77330263	T	C	T	C	0.538	-0.613521	0.0113	0.00360022	finngen_R10_C3_MENINGIOMA_EXALLC	6	148813099	0.0639867	0.331227	Brain meningioma	314708	3.38e-06	149134235	3657	6	0.1156	ebi-a-GCST90001760	CD20 on unswitched memory B cell	0.00588788	21.6477
rs77612075	T	C	T	C	0.3517	0.188329	0.0293	0.0406598	finngen_R10_C3_MENINGIOMA_EXALLC	5	163393454	0.0608317	0.100457	Brain meningioma	314708	9.46e-07	162820460	3657	5	0.07161	ebi-a-GCST90001760	CD20 on unswitched memory B cell	0.00655266	24.1079
rs78398983	A	G	A	G	1.716	0.000466387	0.0011	0.00287242	finngen_R10_C3_MENINGIOMA_EXALLC	22	32468991	0.999007	0.374858	Brain meningioma	314708	2.84e-06	32864978	3657	22	0.366	ebi-a-GCST90001760	CD20 on unswitched memory B cell	0.00597509	21.9702
rs9310657	G	T	G	T	0.1311	0.0319037	0.7637	0.802591	finngen_R10_C3_MENINGIOMA_EXALLC	3	21756083	0.518479	0.0494101	Brain meningioma	314708	4.58e-06	21797575	3657	3	0.02856	ebi-a-GCST90001760	CD20 on unswitched memory B cell	0.00572887	21.0597
rs11099673	G	A	G	A	0.115	0.0781257	0.6442	0.804047	finngen_R10_C3_MENINGIOMA_EXALLC	4	147977931	0.117444	0.0499017	Brain meningioma	314708	8.26e-06	148899082	3657	4	0.02576	ebi-a-GCST90001795	CD25 on transitional B cell	0.00542024	19.9189
rs117473115	T	C	T	C	0.3516	-0.15185	0.0331	0.00750495	finngen_R10_C3_MENINGIOMA_EXALLC	10	52743595	0.510406	0.230703	Brain meningioma	314708	5.03e-07	54503355	3657	10	0.06985	ebi-a-GCST90001795	CD25 on transitional B cell	0.00688084	25.3237
rs12822478	A	C	A	C	-0.1156	0.0319743	0.4841	0.407789	finngen_R10_C3_MENINGIOMA_EXALLC	12	31361632	0.429641	0.0404837	Brain meningioma	314708	4.2e-06	31514566	3657	12	0.02508	ebi-a-GCST90001795	CD25 on transitional B cell	0.0057759	21.2336
rs140685335	G	A	G	A	0.3598	-0.133319	0.0276	0.0130428	finngen_R10_C3_MENINGIOMA_EXALLC	18	1584718	0.449479	0.176281	Brain meningioma	314708	1.92e-06	1584719	3657	18	0.07544	ebi-a-GCST90001795	CD25 on transitional B cell	0.0061816	22.7343
rs144997167	T	C	T	C	1.298	0.010887	0.0019	0.0143518	finngen_R10_C3_MENINGIOMA_EXALLC	16	46574566	0.947121	0.164153	Brain meningioma	314708	5.35e-06	46608478	3657	16	0.2849	ebi-a-GCST90001795	CD25 on transitional B cell	0.00564393	20.7456
rs148702440	A	G	A	G	-0.3649	-0.227323	0.023	0.0102365	finngen_R10_C3_MENINGIOMA_EXALLC	13	21845081	0.243663	0.19498	Brain meningioma	314708	9.04e-06	22419220	3657	13	0.08209	ebi-a-GCST90001795	CD25 on transitional B cell	0.00537405	19.7483
rs151006498	T	C	T	C	-0.5983	-0.0441019	0.0092	0.00709274	finngen_R10_C3_MENINGIOMA_EXALLC	15	63350379	0.852755	0.237612	Brain meningioma	314708	4.31e-06	63642578	3657	15	0.13	ebi-a-GCST90001795	CD25 on transitional B cell	0.00575862	21.1697
rs181825	A	G	A	G	0.3147	-0.0363026	0.0321	0.0712601	finngen_R10_C3_MENINGIOMA_EXALLC	5	80835713	0.63447	0.0763548	Brain meningioma	314708	4.11e-06	80131532	3657	5	0.06823	ebi-a-GCST90001795	CD25 on transitional B cell	0.00578361	21.2621
rs34513850	G	A	G	A	0.425	-0.0622525	0.0179	0.00820854	finngen_R10_C3_MENINGIOMA_EXALLC	11	113566591	0.783791	0.226883	Brain meningioma	314708	5.35e-06	113437313	3657	11	0.09326	ebi-a-GCST90001795	CD25 on transitional B cell	0.0056468	20.7563
rs3793662	T	C	T	C	-0.1557	0.0393531	0.7759	0.777917	finngen_R10_C3_MENINGIOMA_EXALLC	9	93123769	0.405274	0.0472858	Brain meningioma	314708	9.95e-08	95886051	3657	9	0.02917	ebi-a-GCST90001795	CD25 on transitional B cell	0.00773053	28.4752
rs4129608	G	A	G	A	-0.1555	0.0581143	0.1468	0.141922	finngen_R10_C3_MENINGIOMA_EXALLC	9	18327217	0.302564	0.0563697	Brain meningioma	314708	8.18e-06	18327215	3657	9	0.03481	ebi-a-GCST90001795	CD25 on transitional B cell	0.00542706	19.9441
rs4721574	A	G	A	G	0.1421	-0.0535151	0.2807	0.217409	finngen_R10_C3_MENINGIOMA_EXALLC	7	2310816	0.261044	0.0476143	Brain meningioma	314708	2.84e-07	2350451	3657	7	0.02762	ebi-a-GCST90001795	CD25 on transitional B cell	0.00718594	26.4547
rs474490	G	T	G	T	-0.1399	0.0352577	0.8033	0.814691	finngen_R10_C3_MENINGIOMA_EXALLC	11	117417078	0.487998	0.0508405	Brain meningioma	314708	7.8e-06	117287794	3657	11	0.03126	ebi-a-GCST90001795	CD25 on transitional B cell	0.00544704	20.018
rs61945276	A	G	A	G	-0.3331	0.0194493	0.0313	0.0222237	finngen_R10_C3_MENINGIOMA_EXALLC	13	22071725	0.882995	0.132151	Brain meningioma	314708	4.03e-06	22645864	3657	13	0.07215	ebi-a-GCST90001795	CD25 on transitional B cell	0.00579466	21.3029
rs62626323	A	C	A	C	0.2969	-0.0931974	0.1075	0.0362242	finngen_R10_C3_MENINGIOMA_EXALLC	10	6073715	0.380785	0.106335	Brain meningioma	314708	1.78e-13	6115678	3657	10	0.04016	ebi-a-GCST90001795	CD25 on transitional B cell	0.0147253	54.6255
rs6550133	C	T	C	T	-0.1486	-0.0356587	0.1754	0.173001	finngen_R10_C3_MENINGIOMA_EXALLC	3	32430788	0.495218	0.052283	Brain meningioma	314708	3.5e-06	32472280	3657	3	0.03197	ebi-a-GCST90001795	CD25 on transitional B cell	0.00587312	21.5931
rs709589	T	C	T	C	-0.2255	0.0375138	0.4557	0.486175	finngen_R10_C3_MENINGIOMA_EXALLC	14	105840505	0.381739	0.0428878	Brain meningioma	314708	5.41e-13	106306841	3657	14	0.03114	ebi-a-GCST90001795	CD25 on transitional B cell	0.0141367	52.4105
rs74709342	G	A	G	A	0.2699	-0.011349	0.0425	0.065681	finngen_R10_C3_MENINGIOMA_EXALLC	13	106348307	0.88781	0.0804466	Brain meningioma	314708	8.58e-06	107000655	3657	13	0.06057	ebi-a-GCST90001795	CD25 on transitional B cell	0.00540025	19.8451
rs76153918	T	C	T	C	0.8159	-0.154931	0.0042	0.00656339	finngen_R10_C3_MENINGIOMA_EXALLC	11	70552675	0.520177	0.240924	Brain meningioma	314708	8.9e-06	70398780	3657	11	0.1834	ebi-a-GCST90001795	CD25 on transitional B cell	0.00538278	19.7805
rs78716865	T	C	T	C	-1.241	0.105016	0.0019	0.020427	finngen_R10_C3_MENINGIOMA_EXALLC	19	51654953	0.449683	0.13892	Brain meningioma	314708	6.12e-06	52158206	3657	19	0.274	ebi-a-GCST90001795	CD25 on transitional B cell	0.00557812	20.5024
rs7899857	A	G	A	G	-0.1303	-0.0432531	0.3033	0.257538	finngen_R10_C3_MENINGIOMA_EXALLC	10	131482713	0.336921	0.0450428	Brain meningioma	314708	1.7e-06	133280976	3657	10	0.02718	ebi-a-GCST90001795	CD25 on transitional B cell	0.00624517	22.9695
rs876043	G	A	G	A	-0.1306	-0.0330803	0.761	0.87551	finngen_R10_C3_MENINGIOMA_EXALLC	14	91890801	0.578084	0.0594769	Brain meningioma	314708	6.86e-06	92357145	3657	14	0.029	ebi-a-GCST90001795	CD25 on transitional B cell	0.00551523	20.27
rs10765088	A	G	A	G	-0.1198	-0.0364222	0.5103	0.35727	finngen_R10_C3_MENINGIOMA_EXALLC	10	131538643	0.374173	0.0409843	Brain meningioma	314708	8.34e-07	133336906	3656	10	0.02428	ebi-a-GCST90001783	CD25 on IgD+ CD38+ B cell	0.00661497	24.332
rs11616609	T	G	T	G	-0.1207	-0.0405372	0.3606	0.412145	finngen_R10_C3_MENINGIOMA_EXALLC	13	34531887	0.312309	0.0401204	Brain meningioma	314708	2.1e-06	35106024	3656	13	0.02541	ebi-a-GCST90001783	CD25 on IgD+ CD38+ B cell	0.00613376	22.5511
rs12341626	C	T	C	T	-0.1597	0.0212573	0.1539	0.333953	finngen_R10_C3_MENINGIOMA_EXALLC	9	17383794	0.612566	0.0419761	Brain meningioma	314708	4.1e-06	17383792	3656	9	0.03463	ebi-a-GCST90001783	CD25 on IgD+ CD38+ B cell	0.00578335	21.2553
rs145198352	C	T	C	T	-0.4484	0.00418722	0.0159	0.0285576	finngen_R10_C3_MENINGIOMA_EXALLC	2	43782696	0.972204	0.12017	Brain meningioma	314708	6.97e-06	44009835	3656	2	0.09962	ebi-a-GCST90001783	CD25 on IgD+ CD38+ B cell	0.00551102	20.2489
rs2566772	A	G	A	G	0.4644	0.00364961	0.0148	0.0754395	finngen_R10_C3_MENINGIOMA_EXALLC	1	68238416	0.960651	0.0739728	Brain meningioma	314708	8.33e-06	68704099	3656	1	0.1041	ebi-a-GCST90001783	CD25 on IgD+ CD38+ B cell	0.00541401	19.8905
rs3793662	T	C	T	C	-0.1813	0.0393531	0.7758	0.777917	finngen_R10_C3_MENINGIOMA_EXALLC	9	93123769	0.405274	0.0472858	Brain meningioma	314708	4.38e-10	95886051	3656	9	0.02898	ebi-a-GCST90001783	CD25 on IgD+ CD38+ B cell	0.0105918	39.1166
rs4129608	G	A	G	A	-0.1638	0.0581143	0.1469	0.141922	finngen_R10_C3_MENINGIOMA_EXALLC	9	18327217	0.302564	0.0563697	Brain meningioma	314708	2.27e-06	18327215	3656	9	0.03459	ebi-a-GCST90001783	CD25 on IgD+ CD38+ B cell	0.00609628	22.4124
rs4721574	A	G	A	G	0.1486	-0.0535151	0.2808	0.217409	finngen_R10_C3_MENINGIOMA_EXALLC	7	2310816	0.261044	0.0476143	Brain meningioma	314708	6.7e-08	2350451	3656	7	0.02746	ebi-a-GCST90001783	CD25 on IgD+ CD38+ B cell	0.00794631	29.2684
rs6092493	G	A	G	A	-0.1116	0.0506995	0.5476	0.564101	finngen_R10_C3_MENINGIOMA_EXALLC	20	57534539	0.202508	0.0397818	Brain meningioma	314708	6.69e-06	56109595	3656	20	0.02475	ebi-a-GCST90001783	CD25 on IgD+ CD38+ B cell	0.00553049	20.3208
rs62626323	A	C	A	C	0.349	-0.0931974	0.1074	0.0362242	finngen_R10_C3_MENINGIOMA_EXALLC	10	6073715	0.380785	0.106335	Brain meningioma	314708	3.54e-18	6115678	3656	10	0.03994	ebi-a-GCST90001783	CD25 on IgD+ CD38+ B cell	0.0204575	76.3127
rs6550133	C	T	C	T	-0.1637	-0.0356587	0.1755	0.173001	finngen_R10_C3_MENINGIOMA_EXALLC	3	32430788	0.495218	0.052283	Brain meningioma	314708	2.74e-07	32472280	3656	3	0.0318	ebi-a-GCST90001783	CD25 on IgD+ CD38+ B cell	0.00719615	26.4853
rs709589	T	C	T	C	-0.2486	0.0375138	0.4557	0.486175	finngen_R10_C3_MENINGIOMA_EXALLC	14	105840505	0.381739	0.0428878	Brain meningioma	314708	1.19e-15	106306841	3656	14	0.03091	ebi-a-GCST90001783	CD25 on IgD+ CD38+ B cell	0.0173853	64.6497
rs9596941	G	T	G	T	0.2115	-0.117352	0.0847	0.0535596	finngen_R10_C3_MENINGIOMA_EXALLC	13	54300063	0.186904	0.0889166	Brain meningioma	314708	2.59e-06	54874198	3656	13	0.04491	ebi-a-GCST90001783	CD25 on IgD+ CD38+ B cell	0.00602979	22.1665
rs11702153	T	C	T	C	0.1568	-0.00985556	0.4347	0.262204	finngen_R10_C3_MENINGIOMA_EXALLC	21	13539380	0.828265	0.0454324	Brain meningioma	314708	5.55e-06	14911701	3653	21	0.03447	ebi-a-GCST90001603	T cell Absolute Count	0.00563257	20.681
rs117391590	A	G	A	G	-0.2678	0.0151886	0.0413	0.014482	finngen_R10_C3_MENINGIOMA_EXALLC	17	44682580	0.927307	0.166481	Brain meningioma	314708	9.4e-06	42759948	3653	17	0.06035	ebi-a-GCST90001603	T cell Absolute Count	0.00536145	19.6802
rs11850806	G	T	G	T	-0.6286	-0.25375	0.0083	0.0280623	finngen_R10_C3_MENINGIOMA_EXALLC	14	78202794	0.0321825	0.118457	Brain meningioma	314708	1.17e-06	78669137	3653	14	0.1291	ebi-a-GCST90001603	T cell Absolute Count	0.00644818	23.6951
rs12124698	T	A	T	A	-0.6963	-0.08407	0.007	0.0545292	finngen_R10_C3_MENINGIOMA_EXALLC	1	246720385	0.33299	0.0868394	Brain meningioma	314708	8.78e-06	246883687	3653	1	0.1564	ebi-a-GCST90001603	T cell Absolute Count	0.00539659	19.8099
rs12599179	T	A	T	A	-0.3225	-0.101047	0.0278	0.0411779	finngen_R10_C3_MENINGIOMA_EXALLC	16	86415647	0.311332	0.099806	Brain meningioma	314708	7.32e-06	86449253	3653	16	0.07182	ebi-a-GCST90001603	T cell Absolute Count	0.00548944	20.1526
rs13207893	C	T	C	T	-0.1488	0.032513	0.297	0.0696204	finngen_R10_C3_MENINGIOMA_EXALLC	6	32619145	0.675058	0.0775567	Brain meningioma	314708	1.45e-06	32586922	3653	6	0.03084	ebi-a-GCST90001603	T cell Absolute Count	0.0063324	23.2669
rs139994967	G	A	G	A	0.1828	0.15003	0.1024	0.100599	finngen_R10_C3_MENINGIOMA_EXALLC	11	80210143	0.0231286	0.0660544	Brain meningioma	314708	4.8e-06	79921187	3653	11	0.03991	ebi-a-GCST90001603	T cell Absolute Count	0.00571021	20.9677
rs1550856	G	A	G	A	-0.1325	-0.0647723	0.7751	0.849225	finngen_R10_C3_MENINGIOMA_EXALLC	8	116793158	0.241168	0.0552631	Brain meningioma	314708	7.32e-06	117805397	3653	8	0.0295	ebi-a-GCST90001603	T cell Absolute Count	0.0054922	20.1628
rs17339549	A	G	A	G	0.1161	0.00357796	0.3597	0.266195	finngen_R10_C3_MENINGIOMA_EXALLC	2	79850919	0.936377	0.044823	Brain meningioma	314708	4.12e-06	80078045	3653	2	0.02516	ebi-a-GCST90001603	T cell Absolute Count	0.00579521	21.2817
rs3184504	C	T	C	T	-0.1468	-0.0125462	0.5304	0.591829	finngen_R10_C3_MENINGIOMA_EXALLC	12	111446804	0.753631	0.0399746	Brain meningioma	314708	2.65e-08	111884608	3653	12	0.02633	ebi-a-GCST90001603	T cell Absolute Count	0.00843764	31.0679
rs35669214	C	T	C	T	-0.1231	0.0518899	0.254	0.23661	finngen_R10_C3_MENINGIOMA_EXALLC	17	73376523	0.263697	0.0464258	Brain meningioma	314708	8.31e-06	71372662	3653	17	0.02758	ebi-a-GCST90001603	T cell Absolute Count	0.00542395	19.9108
rs414743	A	G	A	G	0.1311	0.122881	0.2368	0.216275	finngen_R10_C3_MENINGIOMA_EXALLC	21	45092160	0.0101564	0.0478053	Brain meningioma	314708	5.74e-06	46512075	3653	21	0.02887	ebi-a-GCST90001603	T cell Absolute Count	0.00561329	20.6098
rs72960548	C	T	C	T	0.2563	0.0946998	0.073	0.0380524	finngen_R10_C3_MENINGIOMA_EXALLC	6	127552720	0.362396	0.103973	Brain meningioma	314708	9.62e-08	127873865	3653	6	0.04796	ebi-a-GCST90001603	T cell Absolute Count	0.00775724	28.5431
rs75308045	G	A	G	A	-0.1332	-0.0394826	0.3063	0.217135	finngen_R10_C3_MENINGIOMA_EXALLC	1	110607573	0.409003	0.04782	Brain meningioma	314708	8.25e-07	111150195	3653	1	0.02697	ebi-a-GCST90001603	T cell Absolute Count	0.00663295	24.3786
rs75995320	A	G	A	G	-0.4299	0.290028	0.0171	0.0261437	finngen_R10_C3_MENINGIOMA_EXALLC	20	14858980	0.00961812	0.112012	Brain meningioma	314708	1.31e-06	14839626	3653	20	0.08871	ebi-a-GCST90001603	T cell Absolute Count	0.00638788	23.4721
rs76560336	T	C	T	C	-0.6975	0.0479533	0.006	0.0491879	finngen_R10_C3_MENINGIOMA_EXALLC	4	33453875	0.600436	0.0915536	Brain meningioma	314708	7.33e-06	33455497	3653	4	0.1553	ebi-a-GCST90001603	T cell Absolute Count	0.00549167	20.1608
rs9271622	A	G	A	G	0.2154	0.0330649	0.7473	0.755448	finngen_R10_C3_MENINGIOMA_EXALLC	6	32624068	0.470011	0.045767	Brain meningioma	314708	2.14e-10	32591845	3653	6	0.03382	ebi-a-GCST90001603	T cell Absolute Count	0.0109824	40.5421
rs10052603	G	A	G	A	-0.1031	0.00132113	0.5772	0.516145	finngen_R10_C3_MENINGIOMA_EXALLC	5	10836917	0.973446	0.039689	Brain meningioma	314708	3.39e-06	10837029	3595	5	0.02216	ebi-a-GCST90001625	HLA DR+ CD4+ T cell %T cell	0.00598511	21.634
rs11090233	A	G	A	G	-0.09863	0.0141759	0.611	0.540538	finngen_R10_C3_MENINGIOMA_EXALLC	22	23348138	0.719003	0.0394002	Brain meningioma	314708	8.27e-06	23690325	3595	22	0.02209	ebi-a-GCST90001625	HLA DR+ CD4+ T cell %T cell	0.00551475	19.9244
rs116253486	C	T	C	T	-1.176	0.0251871	0.0015	0.00315931	finngen_R10_C3_MENINGIOMA_EXALLC	3	33883595	0.943676	0.356504	Brain meningioma	314708	9.64e-06	33925087	3595	3	0.2655	ebi-a-GCST90001625	HLA DR+ CD4+ T cell %T cell	0.00542779	19.6085
rs11641185	T	C	T	C	-0.2989	-0.0127613	0.7744	0.791342	finngen_R10_C3_MENINGIOMA_EXALLC	16	10892739	0.792666	0.0485498	Brain meningioma	314708	4.52e-32	10986596	3595	16	0.02511	ebi-a-GCST90001625	HLA DR+ CD4+ T cell %T cell	0.0379202	141.617
rs117110835	A	G	A	G	-0.7092	-0.0419115	0.0047	0.0469114	finngen_R10_C3_MENINGIOMA_EXALLC	15	45653456	0.654018	0.0935133	Brain meningioma	314708	7.7e-06	45945654	3595	15	0.1583	ebi-a-GCST90001625	HLA DR+ CD4+ T cell %T cell	0.00555212	20.0601
rs117816082	G	A	G	A	0.5775	-0.279631	0.0068	0.00526702	finngen_R10_C3_MENINGIOMA_EXALLC	10	27071537	0.308283	0.274463	Brain meningioma	314708	9.41e-06	27360466	3595	10	0.1302	ebi-a-GCST90001625	HLA DR+ CD4+ T cell %T cell	0.00544268	19.6626
rs117868023	A	G	A	G	-0.4255	-1.03993	0.0134	0.00168725	finngen_R10_C3_MENINGIOMA_EXALLC	8	102538300	0.0288118	0.475714	Brain meningioma	314708	6.28e-06	103550528	3595	8	0.09406	ebi-a-GCST90001625	HLA DR+ CD4+ T cell %T cell	0.00566011	20.4526
rs12609975	G	A	G	A	-0.1105	0.0200607	0.7039	0.678806	finngen_R10_C3_MENINGIOMA_EXALLC	19	38909864	0.633295	0.0420476	Brain meningioma	314708	2.43e-06	39400504	3595	19	0.02341	ebi-a-GCST90001625	HLA DR+ CD4+ T cell %T cell	0.00615942	22.2679
rs140410174	T	C	T	C	-0.209	-0.0311234	0.0598	0.0303368	finngen_R10_C3_MENINGIOMA_EXALLC	19	1671157	0.788499	0.11602	Brain meningioma	314708	5.69e-06	1671156	3595	19	0.04598	ebi-a-GCST90001625	HLA DR+ CD4+ T cell %T cell	0.00571435	20.6497
rs146016042	A	G	A	G	-0.5232	0.017602	0.0086	0.00656114	finngen_R10_C3_MENINGIOMA_EXALLC	11	97822585	0.943547	0.248573	Brain meningioma	314708	6.11e-06	97693585	3595	11	0.1155	ebi-a-GCST90001625	HLA DR+ CD4+ T cell %T cell	0.00567546	20.5083
rs149004280	T	C	T	C	-0.5593	-0.0776315	0.0079	0.00466317	finngen_R10_C3_MENINGIOMA_EXALLC	22	47830388	0.798903	0.304715	Brain meningioma	314708	2.68e-06	48226137	3595	22	0.119	ebi-a-GCST90001625	HLA DR+ CD4+ T cell %T cell	0.00610712	22.0777
rs150440365	G	A	G	A	-0.5324	-0.663117	0.0088	0.0033738	finngen_R10_C3_MENINGIOMA_EXALLC	8	103580477	0.057368	0.348917	Brain meningioma	314708	5.51e-06	104592705	3595	8	0.117	ebi-a-GCST90001625	HLA DR+ CD4+ T cell %T cell	0.00572679	20.6949
rs3104415	C	A	C	A	0.1268	0.0350536	0.3819	0.443325	finngen_R10_C3_MENINGIOMA_EXALLC	6	32614800	0.37953	0.0398897	Brain meningioma	314708	1.28e-06	32582577	3595	6	0.02613	ebi-a-GCST90001625	HLA DR+ CD4+ T cell %T cell	0.00650767	23.5352
rs4867947	A	C	A	C	0.1895	-0.00534877	0.0691	0.17754	finngen_R10_C3_MENINGIOMA_EXALLC	5	170202399	0.917921	0.0519035	Brain meningioma	314708	9.02e-06	169629403	3595	5	0.04263	ebi-a-GCST90001625	HLA DR+ CD4+ T cell %T cell	0.00546649	19.749
rs4906573	C	T	C	T	0.1137	-0.0132248	0.2399	0.306974	finngen_R10_C3_MENINGIOMA_EXALLC	14	45373084	0.757441	0.0428206	Brain meningioma	314708	9.34e-06	45842287	3595	14	0.02563	ebi-a-GCST90001625	HLA DR+ CD4+ T cell %T cell	0.00544445	19.669
rs567806839	T	A	T	A	-0.2578	-0.019084	0.0401	0.142981	finngen_R10_C3_MENINGIOMA_EXALLC	8	26564776	0.735235	0.0564333	Brain meningioma	314708	5.47e-06	26422292	3595	8	0.05663	ebi-a-GCST90001625	HLA DR+ CD4+ T cell %T cell	0.00573162	20.7124
rs6071096	C	T	C	T	-0.1051	-0.0512278	0.6328	0.513789	finngen_R10_C3_MENINGIOMA_EXALLC	20	60049445	0.198967	0.0398815	Brain meningioma	314708	2.49e-06	58624500	3595	20	0.02228	ebi-a-GCST90001625	HLA DR+ CD4+ T cell %T cell	0.00615172	22.2399
rs646262	G	A	G	A	0.1107	0.0431082	0.7327	0.687425	finngen_R10_C3_MENINGIOMA_EXALLC	15	29428152	0.309932	0.0424559	Brain meningioma	314708	6.05e-06	29720356	3595	15	0.02442	ebi-a-GCST90001625	HLA DR+ CD4+ T cell %T cell	0.00568368	20.5382
rs7032773	T	C	T	C	-0.1199	0.0517223	0.4182	0.481475	finngen_R10_C3_MENINGIOMA_EXALLC	9	114883282	0.188888	0.0393662	Brain meningioma	314708	1.55e-07	117645562	3595	9	0.02281	ebi-a-GCST90001625	HLA DR+ CD4+ T cell %T cell	0.00762718	27.6151
rs7202106	T	C	T	C	0.1188	-0.0406726	0.7811	0.81603	finngen_R10_C3_MENINGIOMA_EXALLC	16	84342100	0.424343	0.0509102	Brain meningioma	314708	6.64e-06	84375706	3595	16	0.02634	ebi-a-GCST90001625	HLA DR+ CD4+ T cell %T cell	0.00562668	20.331
rs73062743	T	C	T	C	0.1528	0.0765292	0.1122	0.071909	finngen_R10_C3_MENINGIOMA_EXALLC	12	10359324	0.315284	0.0762094	Brain meningioma	314708	7.87e-06	10511923	3595	12	0.03413	ebi-a-GCST90001625	HLA DR+ CD4+ T cell %T cell	0.00554448	20.0324
rs79563199	A	C	A	C	-0.1399	0.00181547	0.1449	0.0590256	finngen_R10_C3_MENINGIOMA_EXALLC	9	128211863	0.982933	0.0848657	Brain meningioma	314708	4.52e-06	130974142	3595	9	0.03045	ebi-a-GCST90001625	HLA DR+ CD4+ T cell %T cell	0.0058374	21.0969
rs7972178	T	G	T	G	0.1108	0.0078865	0.6476	0.823005	finngen_R10_C3_MENINGIOMA_EXALLC	12	14201126	0.878304	0.0515057	Brain meningioma	314708	1.05e-06	14354060	3595	12	0.02265	ebi-a-GCST90001625	HLA DR+ CD4+ T cell %T cell	0.00661246	23.9167
rs80226392	G	A	G	A	-0.1415	0.151657	0.1356	0.0440662	finngen_R10_C3_MENINGIOMA_EXALLC	3	8263066	0.117373	0.09685	Brain meningioma	314708	5.86e-06	8304753	3595	3	0.03118	ebi-a-GCST90001625	HLA DR+ CD4+ T cell %T cell	0.00569614	20.5835
rs8055544	T	G	T	G	0.1124	-0.0499397	0.6996	0.492573	finngen_R10_C3_MENINGIOMA_EXALLC	16	10997704	0.204582	0.0393658	Brain meningioma	314708	6.26e-06	11091561	3595	16	0.02485	ebi-a-GCST90001625	HLA DR+ CD4+ T cell %T cell	0.0056587	20.4474
rs10052651	T	A	T	A	-0.1161	-0.0831651	0.6789	0.774782	finngen_R10_C3_MENINGIOMA_EXALLC	5	18685975	0.0777517	0.0471489	Brain meningioma	314708	6.2e-06	18686084	3653	5	0.02565	ebi-a-GCST90001642	B cell Absolute Count	0.00557714	20.4763
rs1057686	G	A	G	A	-0.1735	0.0549783	0.1291	0.166757	finngen_R10_C3_MENINGIOMA_EXALLC	12	120095892	0.298038	0.0528307	Brain meningioma	314708	1.96e-06	120533696	3653	12	0.0364	ebi-a-GCST90001642	B cell Absolute Count	0.00618093	22.7069
rs11627066	T	C	T	C	-0.1147	0.0669535	0.4989	0.463195	finngen_R10_C3_MENINGIOMA_EXALLC	14	65837331	0.0907006	0.0395772	Brain meningioma	314708	2.81e-06	66304049	3653	14	0.02444	ebi-a-GCST90001642	B cell Absolute Count	0.00599327	22.0134
rs11666499	G	A	G	A	0.1913	0.0310316	0.0884	0.221107	finngen_R10_C3_MENINGIOMA_EXALLC	19	10261634	0.512685	0.047401	Brain meningioma	314708	5.96e-06	10372310	3653	19	0.0422	ebi-a-GCST90001642	B cell Absolute Count	0.00559396	20.5384
rs117693242	G	A	G	A	-0.4542	-0.0342037	0.0159	0.0164728	finngen_R10_C3_MENINGIOMA_EXALLC	6	103998121	0.829515	0.158847	Brain meningioma	314708	3.48e-06	104445996	3653	6	0.09774	ebi-a-GCST90001642	B cell Absolute Count	0.00587679	21.583
rs12865434	G	A	G	A	0.1537	-0.0632716	0.4777	0.207353	finngen_R10_C3_MENINGIOMA_EXALLC	13	108318283	0.191865	0.0484809	Brain meningioma	314708	1.83e-10	108970631	3653	13	0.02404	ebi-a-GCST90001642	B cell Absolute Count	0.0110661	40.8546
rs13173982	A	G	A	G	0.1243	0.118688	0.2498	0.104611	finngen_R10_C3_MENINGIOMA_EXALLC	5	149888969	0.0729273	0.0661848	Brain meningioma	314708	9.78e-06	149268532	3653	5	0.02807	ebi-a-GCST90001642	B cell Absolute Count	0.00533928	19.5984
rs142089808	G	A	G	A	-1.048	-0.196302	0.0037	0.0224949	finngen_R10_C3_MENINGIOMA_EXALLC	11	116300403	0.141507	0.13352	Brain meningioma	314708	7.04e-08	116171120	3653	11	0.1941	ebi-a-GCST90001642	B cell Absolute Count	0.00791717	29.1363
rs144825213	A	G	A	G	-1.553	0.430552	0.0015	0.00324942	finngen_R10_C3_MENINGIOMA_EXALLC	21	13991693	0.2334	0.361308	Brain meningioma	314708	7.28e-06	15364014	3653	21	0.3457	ebi-a-GCST90001642	B cell Absolute Count	0.00549417	20.17
rs17113368	T	C	T	C	0.1875	-0.0224107	0.0965	0.120309	finngen_R10_C3_MENINGIOMA_EXALLC	1	95320673	0.709829	0.06023	Brain meningioma	314708	7.19e-06	95786229	3653	1	0.04172	ebi-a-GCST90001642	B cell Absolute Count	0.00549882	20.1872
rs182527768	A	G	A	G	-0.3328	-0.0521487	0.0342	0.0276219	finngen_R10_C3_MENINGIOMA_EXALLC	4	108127435	0.66609	0.120849	Brain meningioma	314708	5.91e-07	109048591	3653	4	0.06652	ebi-a-GCST90001642	B cell Absolute Count	0.00680529	25.0164
rs1897558	C	A	C	A	-0.1305	-0.000602353	0.2447	0.263071	finngen_R10_C3_MENINGIOMA_EXALLC	5	168125600	0.989227	0.0446107	Brain meningioma	314708	3.3e-06	167552605	3653	5	0.02801	ebi-a-GCST90001642	B cell Absolute Count	0.00590707	21.6949
rs1966302	C	T	C	T	-0.1213	0.015667	0.5591	0.440467	finngen_R10_C3_MENINGIOMA_EXALLC	17	2815652	0.692119	0.0395649	Brain meningioma	314708	5.52e-07	2718946	3653	17	0.02419	ebi-a-GCST90001642	B cell Absolute Count	0.0068363	25.1311
rs2033489	T	C	T	C	0.1073	-0.00621332	0.5761	0.649435	finngen_R10_C3_MENINGIOMA_EXALLC	19	56256846	0.880239	0.0412391	Brain meningioma	314708	9.17e-06	56768215	3653	19	0.02416	ebi-a-GCST90001642	B cell Absolute Count	0.00537053	19.7137
rs2395904	G	T	G	T	-0.1269	-0.0489513	0.2658	0.265215	finngen_R10_C3_MENINGIOMA_EXALLC	8	129605573	0.273599	0.044712	Brain meningioma	314708	3.31e-06	130617819	3653	8	0.02725	ebi-a-GCST90001642	B cell Absolute Count	0.0059016	21.6747
rs2679580	G	A	G	A	-0.1187	0.0741632	0.5182	0.372984	finngen_R10_C3_MENINGIOMA_EXALLC	3	8803658	0.0708549	0.0410557	Brain meningioma	314708	7.3e-07	8845344	3653	3	0.02392	ebi-a-GCST90001642	B cell Absolute Count	0.00669594	24.6117
rs35606919	G	T	G	T	0.1779	0.0233675	0.1033	0.0310355	finngen_R10_C3_MENINGIOMA_EXALLC	17	4450064	0.838795	0.114865	Brain meningioma	314708	6.02e-06	4353359	3653	17	0.03926	ebi-a-GCST90001642	B cell Absolute Count	0.00558943	20.5217
rs4933299	T	G	T	G	-0.1282	0.0253915	0.2278	0.37442	finngen_R10_C3_MENINGIOMA_EXALLC	10	83696372	0.533481	0.0407763	Brain meningioma	314708	8.17e-06	85456128	3653	10	0.02869	ebi-a-GCST90001642	B cell Absolute Count	0.00543623	19.9562
rs5009526	G	A	G	A	-0.1516	-0.00979298	0.1495	0.117084	finngen_R10_C3_MENINGIOMA_EXALLC	20	40266360	0.872691	0.0611137	Brain meningioma	314708	8.01e-06	38895000	3653	20	0.03391	ebi-a-GCST90001642	B cell Absolute Count	0.00544156	19.9758
rs58114937	G	A	G	A	0.1852	-0.0288243	0.1313	0.0471821	finngen_R10_C3_MENINGIOMA_EXALLC	12	67244352	0.757832	0.0934858	Brain meningioma	314708	2.38e-07	67638132	3653	12	0.03578	ebi-a-GCST90001642	B cell Absolute Count	0.00728078	26.7771
rs62061834	C	T	C	T	0.2608	-0.153781	0.0511	0.038936	finngen_R10_C3_MENINGIOMA_EXALLC	17	51759292	0.131314	0.101913	Brain meningioma	314708	2.26e-06	49836652	3653	17	0.05507	ebi-a-GCST90001642	B cell Absolute Count	0.00610207	22.4154
rs6750281	G	A	G	A	0.1112	-0.0245553	0.4294	0.323284	finngen_R10_C3_MENINGIOMA_EXALLC	2	98657955	0.560479	0.0421817	Brain meningioma	314708	8.12e-06	99274418	3653	2	0.02488	ebi-a-GCST90001642	B cell Absolute Count	0.00543864	19.9651
rs7210666	C	T	C	T	-0.129	-0.027596	0.2253	0.28488	finngen_R10_C3_MENINGIOMA_EXALLC	17	76984211	0.525258	0.0434404	Brain meningioma	314708	9.87e-06	74980293	3653	17	0.02915	ebi-a-GCST90001642	B cell Absolute Count	0.0053325	19.5733
rs72941136	C	G	C	G	0.1802	0.0270306	0.1043	0.155166	finngen_R10_C3_MENINGIOMA_EXALLC	1	81780008	0.617802	0.054173	Brain meningioma	314708	5.99e-06	82245693	3653	1	0.03974	ebi-a-GCST90001642	B cell Absolute Count	0.00559715	20.5502
rs73520180	C	T	C	T	0.4493	0.142222	0.0216	0.0821611	finngen_R10_C3_MENINGIOMA_EXALLC	9	115993742	0.0462732	0.0713647	Brain meningioma	314708	1.21e-07	118756021	3653	9	0.08473	ebi-a-GCST90001642	B cell Absolute Count	0.00763869	28.1035
rs74390224	T	A	T	A	-0.5791	-0.0792849	0.0086	0.0114059	finngen_R10_C3_MENINGIOMA_EXALLC	18	67693074	0.680619	0.192617	Brain meningioma	314708	8.84e-06	65360311	3653	18	0.1301	ebi-a-GCST90001642	B cell Absolute Count	0.00539453	19.8023
rs7500855	T	C	T	C	-0.1258	-0.00648347	0.5064	0.503115	finngen_R10_C3_MENINGIOMA_EXALLC	16	87658619	0.869152	0.0393568	Brain meningioma	314708	2.51e-07	87692225	3653	16	0.02435	ebi-a-GCST90001642	B cell Absolute Count	0.00725357	26.6763
rs75270114	G	T	G	T	0.2916	-0.0070482	0.0371	0.0246356	finngen_R10_C3_MENINGIOMA_EXALLC	6	147346106	0.956057	0.12791	Brain meningioma	314708	6.97e-06	147667242	3653	6	0.06479	ebi-a-GCST90001642	B cell Absolute Count	0.00551452	20.2452
rs7834992	G	A	G	A	0.1209	-0.0717292	0.6731	0.755747	finngen_R10_C3_MENINGIOMA_EXALLC	8	118544246	0.118612	0.0459618	Brain meningioma	314708	3.69e-06	119556485	3653	8	0.02608	ebi-a-GCST90001642	B cell Absolute Count	0.00584844	21.4783
rs9883798	A	C	A	C	0.1124	-0.0598975	0.3603	0.301365	finngen_R10_C3_MENINGIOMA_EXALLC	3	16432356	0.169304	0.0435794	Brain meningioma	314708	8.78e-06	16473863	3653	3	0.02525	ebi-a-GCST90001642	B cell Absolute Count	0.00539524	19.8049
rs1005513	C	T	C	T	0.12	0.00358161	0.2531	0.280569	finngen_R10_C3_MENINGIOMA_EXALLC	17	51119557	0.935099	0.043983	Brain meningioma	314708	2.45e-06	49196918	3408	17	0.02541	ebi-a-GCST90001666	CD28+ CD45RA+ CD8dim T cell Absolute Count	0.00650161	22.2894
rs10875036	C	T	C	T	-0.1218	-0.0315186	0.2377	0.223654	finngen_R10_C3_MENINGIOMA_EXALLC	1	96823072	0.503251	0.0470861	Brain meningioma	314708	2.74e-06	97288628	3408	1	0.02593	ebi-a-GCST90001666	CD28+ CD45RA+ CD8dim T cell Absolute Count	0.00643261	22.0513
rs112280034	G	A	G	A	5.52	0.0329882	NA	0.00241837	finngen_R10_C3_MENINGIOMA_EXALLC	16	78218678	0.935585	0.408167	Brain meningioma	314708	5.55e-06	78252575	3408	16	1.213	ebi-a-GCST90001666	CD28+ CD45RA+ CD8dim T cell Absolute Count	0.00603985	20.6967
rs112637846	A	C	A	C	3.334	-0.0452389	0.0003	0.0349149	finngen_R10_C3_MENINGIOMA_EXALLC	6	148793417	0.675593	0.108102	Brain meningioma	314708	2.76e-08	149114553	3408	6	0.5986	ebi-a-GCST90001666	CD28+ CD45RA+ CD8dim T cell Absolute Count	0.00902034	31.0029
rs113098887	A	C	A	C	3.627	-0.190143	0.0001	0.0229372	finngen_R10_C3_MENINGIOMA_EXALLC	6	83844353	0.152401	0.132865	Brain meningioma	314708	4.38e-06	84554072	3408	6	0.7884	ebi-a-GCST90001666	CD28+ CD45RA+ CD8dim T cell Absolute Count	0.00617182	21.1518
rs114437347	C	G	C	G	3.498	-0.428936	0.0003	0.00384534	finngen_R10_C3_MENINGIOMA_EXALLC	4	86046467	0.182977	0.32211	Brain meningioma	314708	2.3e-06	86967620	3408	4	0.739	ebi-a-GCST90001666	CD28+ CD45RA+ CD8dim T cell Absolute Count	0.00653138	22.3921
rs115376296	C	T	C	T	0.9633	0.446156	0.0025	0.0120669	finngen_R10_C3_MENINGIOMA_EXALLC	2	229898483	0.0131033	0.179833	Brain meningioma	314708	5.3e-06	230763199	3408	2	0.2113	ebi-a-GCST90001666	CD28+ CD45RA+ CD8dim T cell Absolute Count	0.00606155	20.7716
rs11579717	A	G	A	G	1.176	0.0588661	0.0044	0.0750612	finngen_R10_C3_MENINGIOMA_EXALLC	1	200029993	0.431757	0.0748753	Brain meningioma	314708	1.77e-12	199999121	3408	1	0.1662	ebi-a-GCST90001666	CD28+ CD45RA+ CD8dim T cell Absolute Count	0.0144784	50.0377
rs116794175	C	T	C	T	1.018	-0.694955	0.0043	0.00133878	finngen_R10_C3_MENINGIOMA_EXALLC	1	194041078	0.194968	0.536221	Brain meningioma	314708	3.23e-09	194010208	3408	1	0.1715	ebi-a-GCST90001666	CD28+ CD45RA+ CD8dim T cell Absolute Count	0.0102329	35.2138
rs117403703	C	T	C	T	3.552	-0.0284482	0.0001	0.0239454	finngen_R10_C3_MENINGIOMA_EXALLC	6	92494132	0.825412	0.128964	Brain meningioma	314708	6.23e-06	93203850	3408	6	0.785	ebi-a-GCST90001666	CD28+ CD45RA+ CD8dim T cell Absolute Count	0.00597181	20.4622
rs117513254	G	C	G	C	1.37	0.26798	0.0018	0.0281164	finngen_R10_C3_MENINGIOMA_EXALLC	12	126429121	0.0232863	0.11812	Brain meningioma	314708	2.96e-06	126913667	3408	12	0.2927	ebi-a-GCST90001666	CD28+ CD45RA+ CD8dim T cell Absolute Count	0.00638724	21.8948
rs117733745	A	T	A	T	4.225	-0.0592085	0.0003	0.0604621	finngen_R10_C3_MENINGIOMA_EXALLC	16	15064157	0.476728	0.0832078	Brain meningioma	314708	5.95e-06	15158014	3408	16	0.9315	ebi-a-GCST90001666	CD28+ CD45RA+ CD8dim T cell Absolute Count	0.00600032	20.5605
rs12314907	G	A	G	A	8.184	-0.0194782	NA	0.0881648	finngen_R10_C3_MENINGIOMA_EXALLC	12	79267991	0.779661	0.0696244	Brain meningioma	314708	2.27e-08	79661771	3408	12	1.461	ebi-a-GCST90001666	CD28+ CD45RA+ CD8dim T cell Absolute Count	0.00912328	31.36
rs12712610	G	A	G	A	0.1631	0.0584899	0.2974	0.124894	finngen_R10_C3_MENINGIOMA_EXALLC	2	38670107	0.327942	0.0597893	Brain meningioma	314708	2.82e-11	38897249	3408	2	0.02442	ebi-a-GCST90001666	CD28+ CD45RA+ CD8dim T cell Absolute Count	0.0129202	44.5822
rs12907798	T	C	T	C	-0.1409	-0.0223831	0.1533	0.107036	finngen_R10_C3_MENINGIOMA_EXALLC	15	36057278	0.725663	0.0637875	Brain meningioma	314708	3.79e-06	36349479	3408	15	0.03043	ebi-a-GCST90001666	CD28+ CD45RA+ CD8dim T cell Absolute Count	0.00625165	21.4271
rs13243221	G	T	G	T	3.637	-0.236985	0.0001	0.0159497	finngen_R10_C3_MENINGIOMA_EXALLC	7	81251224	0.130345	0.156659	Brain meningioma	314708	3.68e-06	80880540	3408	7	0.7844	ebi-a-GCST90001666	CD28+ CD45RA+ CD8dim T cell Absolute Count	0.00626875	21.486
rs1341624	T	C	T	C	0.3324	0.0456015	0.0255	0.106986	finngen_R10_C3_MENINGIOMA_EXALLC	1	191464787	0.476734	0.0640861	Brain meningioma	314708	4.12e-06	191433917	3408	1	0.07207	ebi-a-GCST90001666	CD28+ CD45RA+ CD8dim T cell Absolute Count	0.00620313	21.2597
rs138298107	T	C	T	C	0.9379	-0.689939	0.0034	0.00388605	finngen_R10_C3_MENINGIOMA_EXALLC	1	213030181	0.0361518	0.329292	Brain meningioma	314708	3.24e-06	213203523	3408	1	0.2012	ebi-a-GCST90001666	CD28+ CD45RA+ CD8dim T cell Absolute Count	0.00633574	21.7171
rs138960714	C	A	C	A	2.077	0.0577397	0.0006	0.00685405	finngen_R10_C3_MENINGIOMA_EXALLC	4	122501564	0.808567	0.238323	Brain meningioma	314708	4.13e-06	123422719	3408	4	0.4504	ebi-a-GCST90001666	CD28+ CD45RA+ CD8dim T cell Absolute Count	0.00620119	21.2531
rs139618773	A	G	A	G	1.428	0.0377952	0.0012	0.0196745	finngen_R10_C3_MENINGIOMA_EXALLC	2	45176288	0.795569	0.14588	Brain meningioma	314708	3.09e-06	45403427	3408	2	0.3057	ebi-a-GCST90001666	CD28+ CD45RA+ CD8dim T cell Absolute Count	0.00636201	21.8077
rs140816141	A	G	A	G	2.219	0.147965	0.0004	0.0010589	finngen_R10_C3_MENINGIOMA_EXALLC	22	27927110	0.807576	0.607521	Brain meningioma	314708	9.57e-06	28323098	3408	22	0.5005	ebi-a-GCST90001666	CD28+ CD45RA+ CD8dim T cell Absolute Count	0.00573468	19.645
rs141049772	C	T	C	T	2.128	-0.0557197	0.0006	0.0347207	finngen_R10_C3_MENINGIOMA_EXALLC	14	52516065	0.598713	0.10588	Brain meningioma	314708	9.73e-06	52982783	3408	14	0.4805	ebi-a-GCST90001666	CD28+ CD45RA+ CD8dim T cell Absolute Count	0.00572222	19.6021
rs144591335	G	A	G	A	3.931	-0.00752249	0.0001	0.0269618	finngen_R10_C3_MENINGIOMA_EXALLC	16	58976837	0.951114	0.122701	Brain meningioma	314708	9.84e-06	59010741	3408	16	0.8878	ebi-a-GCST90001666	CD28+ CD45RA+ CD8dim T cell Absolute Count	0.00571986	19.5939
rs145827119	T	C	T	C	5.042	0.0547116	0.0001	0.0313356	finngen_R10_C3_MENINGIOMA_EXALLC	20	58557066	0.629309	0.113345	Brain meningioma	314708	2.46e-06	57132122	3408	20	1.068	ebi-a-GCST90001666	CD28+ CD45RA+ CD8dim T cell Absolute Count	0.0064973	22.2745
rs146985291	G	A	G	A	6.548	-0.0106984	0.0001	0.0209339	finngen_R10_C3_MENINGIOMA_EXALLC	3	170451820	0.938956	0.139698	Brain meningioma	314708	5.16e-06	170169608	3408	3	1.434	ebi-a-GCST90001666	CD28+ CD45RA+ CD8dim T cell Absolute Count	0.00608094	20.8384
rs149948027	T	C	T	C	3.192	-0.0938709	0.0003	0.0195824	finngen_R10_C3_MENINGIOMA_EXALLC	16	89652230	0.512438	0.143304	Brain meningioma	314708	5.9e-06	89718638	3408	16	0.7035	ebi-a-GCST90001666	CD28+ CD45RA+ CD8dim T cell Absolute Count	0.00600458	20.5751
rs182236332	G	A	G	A	4.616	0.34599	0.0001	0.00440633	finngen_R10_C3_MENINGIOMA_EXALLC	7	125314889	0.284803	0.323479	Brain meningioma	314708	7.68e-06	124954943	3408	7	1.03	ebi-a-GCST90001666	CD28+ CD45RA+ CD8dim T cell Absolute Count	0.00585876	20.0725
rs184082746	C	T	C	T	3.826	0.0966243	0.0001	0.0153896	finngen_R10_C3_MENINGIOMA_EXALLC	7	93162550	0.555615	0.163946	Brain meningioma	314708	2.95e-06	92791863	3408	7	0.8172	ebi-a-GCST90001666	CD28+ CD45RA+ CD8dim T cell Absolute Count	0.00639071	21.9068
rs188748536	C	T	C	T	13.25	0.189977	NA	0.0343431	finngen_R10_C3_MENINGIOMA_EXALLC	19	8206256	0.0815699	0.109078	Brain meningioma	314708	2.31e-06	8271140	3408	19	2.801	ebi-a-GCST90001666	CD28+ CD45RA+ CD8dim T cell Absolute Count	0.00652325	22.3641
rs189717624	C	T	C	T	8.236	-1.28697	NA	0.000646787	finngen_R10_C3_MENINGIOMA_EXALLC	8	33878534	0.142905	0.878444	Brain meningioma	314708	8.86e-06	33736052	3408	8	1.851	ebi-a-GCST90001666	CD28+ CD45RA+ CD8dim T cell Absolute Count	0.0057757	19.7863
rs192475369	T	A	T	A	5.687	0.146232	0.0001	0.0182754	finngen_R10_C3_MENINGIOMA_EXALLC	9	33552509	0.327066	0.14921	Brain meningioma	314708	8.68e-06	33552507	3408	9	1.277	ebi-a-GCST90001666	CD28+ CD45RA+ CD8dim T cell Absolute Count	0.00578582	19.8212
rs1948650	G	A	G	A	-0.1189	0.0231368	0.7676	0.611889	finngen_R10_C3_MENINGIOMA_EXALLC	15	35747847	0.572298	0.040974	Brain meningioma	314708	4.43e-06	36040048	3408	15	0.02586	ebi-a-GCST90001666	CD28+ CD45RA+ CD8dim T cell Absolute Count	0.00616483	21.1277
rs2185480	T	A	T	A	0.8456	-0.011071	0.0051	0.000344234	finngen_R10_C3_MENINGIOMA_EXALLC	1	176217799	0.99421	1.52565	Brain meningioma	314708	7.7e-07	176186935	3408	1	0.1708	ebi-a-GCST90001666	CD28+ CD45RA+ CD8dim T cell Absolute Count	0.00714072	24.4962
rs35471013	T	C	T	C	-0.239	0.0364555	0.0502	0.114392	finngen_R10_C3_MENINGIOMA_EXALLC	4	37792437	0.558812	0.062359	Brain meningioma	314708	3.36e-06	37794059	3408	4	0.05133	ebi-a-GCST90001666	CD28+ CD45RA+ CD8dim T cell Absolute Count	0.0063212	21.667
rs35884179	A	G	A	G	-0.3532	-0.178432	0.0248	0.019643	finngen_R10_C3_MENINGIOMA_EXALLC	2	25940299	0.209372	0.142143	Brain meningioma	314708	8.58e-07	26163168	3408	2	0.07162	ebi-a-GCST90001666	CD28+ CD45RA+ CD8dim T cell Absolute Count	0.00708574	24.3062
rs468979	C	T	C	T	0.1195	-0.0527216	0.755	0.546338	finngen_R10_C3_MENINGIOMA_EXALLC	3	13447792	0.180883	0.0394021	Brain meningioma	314708	4.02e-06	13489292	3408	3	0.02587	ebi-a-GCST90001666	CD28+ CD45RA+ CD8dim T cell Absolute Count	0.00622204	21.3249
rs541367304	A	G	A	G	2.141	-0.118119	0.0032	0.00452461	finngen_R10_C3_MENINGIOMA_EXALLC	1	198313928	0.692261	0.298441	Brain meningioma	314708	1.1e-20	198283058	3408	1	0.2281	ebi-a-GCST90001666	CD28+ CD45RA+ CD8dim T cell Absolute Count	0.0251999	88.0497
rs56112048	A	C	A	C	-0.1157	0.0266077	0.3385	0.181566	finngen_R10_C3_MENINGIOMA_EXALLC	3	137287755	0.603154	0.0511813	Brain meningioma	314708	1.09e-06	137006597	3408	3	0.02368	ebi-a-GCST90001666	CD28+ CD45RA+ CD8dim T cell Absolute Count	0.0069562	23.8588
rs574807	A	G	A	G	-0.1044	0.0264816	0.3999	0.518425	finngen_R10_C3_MENINGIOMA_EXALLC	6	145222564	0.502511	0.0394928	Brain meningioma	314708	5.47e-06	145543700	3408	6	0.02294	ebi-a-GCST90001666	CD28+ CD45RA+ CD8dim T cell Absolute Count	0.00604064	20.6995
rs61038907	A	C	A	C	0.1398	0.00889442	0.2664	0.35247	finngen_R10_C3_MENINGIOMA_EXALLC	2	86833947	0.828871	0.0411494	Brain meningioma	314708	2.72e-08	87061070	3408	2	0.02509	ebi-a-GCST90001666	CD28+ CD45RA+ CD8dim T cell Absolute Count	0.00902766	31.0283
rs62229786	A	G	A	G	-0.3021	-0.021323	0.0283	0.0260599	finngen_R10_C3_MENINGIOMA_EXALLC	20	51481613	0.863297	0.123843	Brain meningioma	314708	5.51e-06	50098150	3408	20	0.06636	ebi-a-GCST90001666	CD28+ CD45RA+ CD8dim T cell Absolute Count	0.00604444	20.7126
rs7096922	G	A	G	A	1.253	-0.075514	0.0015	0.0534995	finngen_R10_C3_MENINGIOMA_EXALLC	10	117612330	0.383766	0.0867002	Brain meningioma	314708	4.39e-06	119371841	3408	10	0.2725	ebi-a-GCST90001666	CD28+ CD45RA+ CD8dim T cell Absolute Count	0.00616572	21.1307
rs72763382	G	A	G	A	-0.4449	0.163368	0.012	0.0374805	finngen_R10_C3_MENINGIOMA_EXALLC	15	97409822	0.117389	0.104333	Brain meningioma	314708	8.26e-06	97953052	3408	15	0.09964	ebi-a-GCST90001666	CD28+ CD45RA+ CD8dim T cell Absolute Count	0.005816	19.9252
rs73193728	C	T	C	T	0.2069	0.0559441	0.0609	0.0528781	finngen_R10_C3_MENINGIOMA_EXALLC	21	31293303	0.527961	0.0886424	Brain meningioma	314708	9.2e-06	32665618	3408	21	0.04657	ebi-a-GCST90001666	CD28+ CD45RA+ CD8dim T cell Absolute Count	0.00575839	19.7267
rs74577787	T	C	T	C	3.341	0.235876	0.0003	0.0126578	finngen_R10_C3_MENINGIOMA_EXALLC	3	84750340	0.184722	0.177838	Brain meningioma	314708	2.58e-08	84799491	3408	3	0.5986	ebi-a-GCST90001666	CD28+ CD45RA+ CD8dim T cell Absolute Count	0.00905791	31.1333
rs7530076	A	G	A	G	-0.3874	-0.0498291	0.9746	0.960289	finngen_R10_C3_MENINGIOMA_EXALLC	1	195856146	0.6259	0.102213	Brain meningioma	314708	1.06e-07	195825276	3408	1	0.07271	ebi-a-GCST90001666	CD28+ CD45RA+ CD8dim T cell Absolute Count	0.00826093	28.3711
rs7557121	T	C	T	C	-0.1308	0.0492787	0.2347	0.403843	finngen_R10_C3_MENINGIOMA_EXALLC	2	239599184	0.219786	0.0401587	Brain meningioma	314708	5.07e-07	240520878	3408	2	0.02599	ebi-a-GCST90001666	CD28+ CD45RA+ CD8dim T cell Absolute Count	0.00737713	25.3133
rs76313555	T	C	T	C	0.5934	0.212704	0.0082	0.0113297	finngen_R10_C3_MENINGIOMA_EXALLC	3	59928316	0.267654	0.191887	Brain meningioma	314708	8.24e-07	59914042	3408	3	0.1201	ebi-a-GCST90001666	CD28+ CD45RA+ CD8dim T cell Absolute Count	0.00711229	24.398
rs77935824	G	A	G	A	3.776	-0.262969	0.0001	0.00421102	finngen_R10_C3_MENINGIOMA_EXALLC	18	71301125	0.402258	0.313957	Brain meningioma	314708	8.49e-06	68968361	3408	18	0.8468	ebi-a-GCST90001666	CD28+ CD45RA+ CD8dim T cell Absolute Count	0.00580064	19.8723
rs78905646	A	G	A	G	0.3781	-0.171346	0.0232	0.0280642	finngen_R10_C3_MENINGIOMA_EXALLC	2	189034121	0.152935	0.119886	Brain meningioma	314708	2.32e-07	189898847	3408	2	0.07295	ebi-a-GCST90001666	CD28+ CD45RA+ CD8dim T cell Absolute Count	0.00782084	26.8477
rs79827501	T	G	T	G	-0.2254	0.0746987	0.0734	0.0199657	finngen_R10_C3_MENINGIOMA_EXALLC	2	38204125	0.597496	0.141473	Brain meningioma	314708	1.51e-07	38431267	3408	2	0.04283	ebi-a-GCST90001666	CD28+ CD45RA+ CD8dim T cell Absolute Count	0.00806115	27.6794
rs80172536	C	G	C	G	0.2289	0.10709	0.0508	0.0245191	finngen_R10_C3_MENINGIOMA_EXALLC	7	111097528	0.405579	0.12876	Brain meningioma	314708	8.92e-06	110737584	3408	7	0.05146	ebi-a-GCST90001666	CD28+ CD45RA+ CD8dim T cell Absolute Count	0.00577216	19.7741
rs80194890	G	T	G	T	4.583	0.000222148	0.0001	0.0232098	finngen_R10_C3_MENINGIOMA_EXALLC	10	89572864	0.998655	0.131781	Brain meningioma	314708	9.6e-06	91332621	3408	10	1.034	ebi-a-GCST90001666	CD28+ CD45RA+ CD8dim T cell Absolute Count	0.00573143	19.6338
rs10056811	A	G	A	G	-0.1322	0.00175793	0.3022	0.355384	finngen_R10_C3_MENINGIOMA_EXALLC	5	75309395	0.965789	0.0409868	Brain meningioma	314708	1.62e-06	74605220	3655	5	0.02752	ebi-a-GCST90001768	CD24 on IgD+ CD38+ B cell	0.00627401	23.0637
rs10108273	A	T	A	T	0.1701	0.0230792	0.1242	0.210349	finngen_R10_C3_MENINGIOMA_EXALLC	8	84825338	0.633403	0.0483899	Brain meningioma	314708	5.28e-06	85737573	3655	8	0.0373	ebi-a-GCST90001768	CD24 on IgD+ CD38+ B cell	0.00565769	20.7852
rs114151424	A	G	A	G	1.159	-0.0184959	0.0036	0.0734228	finngen_R10_C3_MENINGIOMA_EXALLC	1	120131442	0.807571	0.0759393	Brain meningioma	314708	1.4e-07	120674028	3655	1	0.2197	ebi-a-GCST90001768	CD24 on IgD+ CD38+ B cell	0.00755658	27.8144
rs116032501	C	A	C	A	-0.1879	0.0259424	0.0992	0.0333074	finngen_R10_C3_MENINGIOMA_EXALLC	1	55517391	0.813841	0.110171	Brain meningioma	314708	5.42e-06	55983064	3655	1	0.04125	ebi-a-GCST90001768	CD24 on IgD+ CD38+ B cell	0.00564495	20.7381
rs117920360	T	C	T	C	0.1459	0.0292404	0.1718	0.0475861	finngen_R10_C3_MENINGIOMA_EXALLC	18	60363450	0.750877	0.0921007	Brain meningioma	314708	8.28e-06	58030683	3655	18	0.03267	ebi-a-GCST90001768	CD24 on IgD+ CD38+ B cell	0.00542702	19.9331
rs139160176	C	G	C	G	-0.9719	0.379645	0.0034	0.00338446	finngen_R10_C3_MENINGIOMA_EXALLC	5	13902136	0.250067	0.330073	Brain meningioma	314708	1.61e-06	13902245	3655	5	0.2023	ebi-a-GCST90001768	CD24 on IgD+ CD38+ B cell	0.00627524	23.0682
rs146379662	T	C	T	C	0.5365	0.382186	0.0111	0.00776623	finngen_R10_C3_MENINGIOMA_EXALLC	2	239350993	0.0820975	0.219818	Brain meningioma	314708	3.47e-06	240272688	3655	2	0.1154	ebi-a-GCST90001768	CD24 on IgD+ CD38+ B cell	0.00587868	21.6018
rs16923647	T	C	T	C	-0.164	-0.00560617	0.1542	0.171879	finngen_R10_C3_MENINGIOMA_EXALLC	12	21298461	0.915075	0.0525712	Brain meningioma	314708	1.79e-06	21451395	3655	12	0.03428	ebi-a-GCST90001768	CD24 on IgD+ CD38+ B cell	0.00622311	22.8754
rs1799693	G	A	G	A	-0.2018	0.0972121	0.8286	0.932362	finngen_R10_C3_MENINGIOMA_EXALLC	6	106544589	0.212311	0.077942	Brain meningioma	314708	6.12e-10	106992464	3655	6	0.03253	ebi-a-GCST90001768	CD24 on IgD+ CD38+ B cell	0.0104193	38.4624
rs181036992	C	T	C	T	-0.4375	0.251741	0.0186	0.0253637	finngen_R10_C3_MENINGIOMA_EXALLC	3	196769539	0.0477848	0.127188	Brain meningioma	314708	1.59e-06	196496410	3655	3	0.091	ebi-a-GCST90001768	CD24 on IgD+ CD38+ B cell	0.00628417	23.1013
rs192325628	T	C	T	C	0.4876	0.324846	0.0164	0.00334501	finngen_R10_C3_MENINGIOMA_EXALLC	11	121751805	0.352266	0.349221	Brain meningioma	314708	7.7e-07	121622513	3655	11	0.09848	ebi-a-GCST90001768	CD24 on IgD+ CD38+ B cell	0.00666255	24.5016
rs3097667	C	G	C	G	-0.1519	-0.0161272	0.2161	0.0404969	finngen_R10_C3_MENINGIOMA_EXALLC	6	33055946	0.871998	0.100094	Brain meningioma	314708	1.61e-06	33023723	3655	6	0.03161	ebi-a-GCST90001768	CD24 on IgD+ CD38+ B cell	0.00627833	23.0796
rs35093039	A	G	A	G	-0.21	0.114206	0.0755	0.165751	finngen_R10_C3_MENINGIOMA_EXALLC	5	24061107	0.0316672	0.0531539	Brain meningioma	314708	9.99e-06	24061216	3655	5	0.04748	ebi-a-GCST90001768	CD24 on IgD+ CD38+ B cell	0.00532367	19.5515
rs4368221	C	G	C	G	0.1558	-0.0994102	0.1544	0.253048	finngen_R10_C3_MENINGIOMA_EXALLC	18	48108074	0.0284551	0.0453731	Brain meningioma	314708	4.33e-06	45634445	3655	18	0.03385	ebi-a-GCST90001768	CD24 on IgD+ CD38+ B cell	0.00576262	21.1729
rs45609135	A	G	A	G	-0.1767	-0.0742627	0.1085	0.0826133	finngen_R10_C3_MENINGIOMA_EXALLC	11	119071424	0.296539	0.0711407	Brain meningioma	314708	8.31e-06	118942134	3655	11	0.03959	ebi-a-GCST90001768	CD24 on IgD+ CD38+ B cell	0.00542068	19.9097
rs4765854	C	A	C	A	-0.2274	0.0320467	0.0625	0.0947393	finngen_R10_C3_MENINGIOMA_EXALLC	12	1887986	0.634173	0.0673448	Brain meningioma	314708	6.26e-06	1997152	3655	12	0.05027	ebi-a-GCST90001768	CD24 on IgD+ CD38+ B cell	0.00556738	20.4515
rs57680652	T	C	T	C	0.128	-0.0121943	0.6404	0.606322	finngen_R10_C3_MENINGIOMA_EXALLC	19	16251261	0.763561	0.0405384	Brain meningioma	314708	9.41e-07	16362072	3655	19	0.02606	ebi-a-GCST90001768	CD24 on IgD+ CD38+ B cell	0.00655732	24.112
rs59655785	G	A	G	A	0.1174	-0.0560249	0.5382	0.29127	finngen_R10_C3_MENINGIOMA_EXALLC	2	151637704	0.201255	0.0438385	Brain meningioma	314708	2.18e-06	152494218	3655	2	0.02474	ebi-a-GCST90001768	CD24 on IgD+ CD38+ B cell	0.00612325	22.506
rs6666130	T	G	T	G	-0.2436	-0.0745656	0.061	0.0173573	finngen_R10_C3_MENINGIOMA_EXALLC	1	111831404	0.618858	0.14989	Brain meningioma	314708	2.25e-06	112374026	3655	1	0.05141	ebi-a-GCST90001768	CD24 on IgD+ CD38+ B cell	0.00610537	22.4399
rs75059545	C	A	C	A	0.1761	0.000220621	0.117	0.142019	finngen_R10_C3_MENINGIOMA_EXALLC	7	129944898	0.996897	0.0567219	Brain meningioma	314708	3.39e-06	129584738	3655	7	0.03786	ebi-a-GCST90001768	CD24 on IgD+ CD38+ B cell	0.00588447	21.6232
rs7781145	A	C	A	C	-0.1421	0.0013839	0.2397	0.192557	finngen_R10_C3_MENINGIOMA_EXALLC	7	23586983	0.978047	0.0502907	Brain meningioma	314708	1.09e-06	23626602	3655	7	0.0291	ebi-a-GCST90001768	CD24 on IgD+ CD38+ B cell	0.00648173	23.8322
rs78405192	C	T	C	T	1.577	-0.00838603	0.0012	0.0326547	finngen_R10_C3_MENINGIOMA_EXALLC	4	70429527	0.940006	0.111425	Brain meningioma	314708	6.72e-06	71295244	3655	4	0.3497	ebi-a-GCST90001768	CD24 on IgD+ CD38+ B cell	0.00553318	20.3252
rs9326867	G	T	G	T	0.1697	0.0193377	0.126	0.181987	finngen_R10_C3_MENINGIOMA_EXALLC	5	112967133	0.708256	0.0516775	Brain meningioma	314708	5.04e-06	112302830	3655	5	0.03713	ebi-a-GCST90001768	CD24 on IgD+ CD38+ B cell	0.00568266	20.8774
rs9398107	G	A	G	A	-0.4386	0.0213989	0.0555	0.0296063	finngen_R10_C3_MENINGIOMA_EXALLC	6	106707812	0.85328	0.11571	Brain meningioma	314708	1.28e-15	107155687	3655	6	0.0546	ebi-a-GCST90001768	CD24 on IgD+ CD38+ B cell	0.0173486	64.4932
rs9452529	T	C	T	C	-0.5098	0.0476232	0.013	0.130465	finngen_R10_C3_MENINGIOMA_EXALLC	6	94024836	0.413212	0.058201	Brain meningioma	314708	2.09e-06	94734554	3655	6	0.1073	ebi-a-GCST90001768	CD24 on IgD+ CD38+ B cell	0.00613817	22.5612
rs10059100	G	A	G	A	0.1188	-0.0167195	0.3224	0.411673	finngen_R10_C3_MENINGIOMA_EXALLC	5	120765089	0.676106	0.0400197	Brain meningioma	314708	4.48e-06	120100784	3437	5	0.02585	ebi-a-GCST90001493	Secreting CD4 regulatory T cell %CD4 regulatory T cell	0.00610762	21.1086
rs113435341	G	A	G	A	-2.54	-0.155528	0.0032	0.00467277	finngen_R10_C3_MENINGIOMA_EXALLC	1	198182558	0.592596	0.290665	Brain meningioma	314708	3.14e-33	198151688	3437	1	0.2093	ebi-a-GCST90001493	Secreting CD4 regulatory T cell %CD4 regulatory T cell	0.0410892	147.189
rs11577174	T	C	T	C	1.612	0.201424	0.0012	0.0237011	finngen_R10_C3_MENINGIOMA_EXALLC	1	230356525	0.115003	0.127799	Brain meningioma	314708	2.39e-06	230492271	3437	1	0.3412	ebi-a-GCST90001493	Secreting CD4 regulatory T cell %CD4 regulatory T cell	0.0064524	22.3079
rs11579717	A	G	A	G	-1.776	0.0588661	0.0044	0.0750612	finngen_R10_C3_MENINGIOMA_EXALLC	1	200029993	0.431757	0.0748753	Brain meningioma	314708	2.93e-23	199999121	3437	1	0.1774	ebi-a-GCST90001493	Secreting CD4 regulatory T cell %CD4 regulatory T cell	0.0283345	100.167
rs116794175	C	T	C	T	-1.417	-0.694955	0.0042	0.00133878	finngen_R10_C3_MENINGIOMA_EXALLC	1	194041078	0.194968	0.536221	Brain meningioma	314708	1.78e-14	194010208	3437	1	0.1841	ebi-a-GCST90001493	Secreting CD4 regulatory T cell %CD4 regulatory T cell	0.0169446	59.2079
rs11739607	C	T	C	T	-0.3801	0.0155073	0.0214	0.163106	finngen_R10_C3_MENINGIOMA_EXALLC	5	27694122	0.77241	0.053617	Brain meningioma	314708	4.42e-06	27694229	3437	5	0.08266	ebi-a-GCST90001493	Secreting CD4 regulatory T cell %CD4 regulatory T cell	0.00611451	21.1326
rs117608988	C	T	C	T	-0.7938	0.223768	0.0044	0.00743755	finngen_R10_C3_MENINGIOMA_EXALLC	9	83670476	0.333027	0.231157	Brain meningioma	314708	9.51e-06	86285391	3437	9	0.179	ebi-a-GCST90001493	Secreting CD4 regulatory T cell %CD4 regulatory T cell	0.0056893	19.6546
rs12744266	A	G	A	G	0.1243	-0.00338734	0.2979	0.290048	finngen_R10_C3_MENINGIOMA_EXALLC	1	247884365	0.937732	0.0433602	Brain meningioma	314708	1.55e-06	248047667	3437	1	0.02583	ebi-a-GCST90001493	Secreting CD4 regulatory T cell %CD4 regulatory T cell	0.00669264	23.1441
rs12993274	C	A	C	A	0.1532	-0.0915212	0.1481	0.0465929	finngen_R10_C3_MENINGIOMA_EXALLC	2	42151630	0.323237	0.092649	Brain meningioma	314708	6.3e-06	42378770	3437	2	0.03388	ebi-a-GCST90001493	Secreting CD4 regulatory T cell %CD4 regulatory T cell	0.00591392	20.4352
rs17607399	T	C	T	C	-0.2213	0.0402668	0.1084	0.0817844	finngen_R10_C3_MENINGIOMA_EXALLC	2	41657072	0.572596	0.0713656	Brain meningioma	314708	1.44e-08	41884212	3437	2	0.03894	ebi-a-GCST90001493	Secreting CD4 regulatory T cell %CD4 regulatory T cell	0.00930957	32.2789
rs186940149	T	A	T	A	0.3416	-0.145993	0.0256	0.00741358	finngen_R10_C3_MENINGIOMA_EXALLC	13	35954842	0.536398	0.236133	Brain meningioma	314708	6.3e-06	36528979	3437	13	0.07552	ebi-a-GCST90001493	Secreting CD4 regulatory T cell %CD4 regulatory T cell	0.00591772	20.4484
rs187089343	C	A	C	A	-0.8547	0.0825445	0.0047	0.0142061	finngen_R10_C3_MENINGIOMA_EXALLC	1	182122403	0.624154	0.168468	Brain meningioma	314708	2.39e-06	182091538	3437	1	0.1809	ebi-a-GCST90001493	Secreting CD4 regulatory T cell %CD4 regulatory T cell	0.00645296	22.3099
rs2148708	G	A	G	A	-0.2105	0.00643454	0.9326	0.951387	finngen_R10_C3_MENINGIOMA_EXALLC	13	21220796	0.944683	0.0927363	Brain meningioma	314708	5.36e-06	21794935	3437	13	0.04618	ebi-a-GCST90001493	Secreting CD4 regulatory T cell %CD4 regulatory T cell	0.00600896	20.7656
rs273421	C	G	C	G	0.1507	0.036193	0.8356	0.877097	finngen_R10_C3_MENINGIOMA_EXALLC	8	131530578	0.544751	0.0597595	Brain meningioma	314708	1.76e-06	132542825	3437	8	0.03147	ebi-a-GCST90001493	Secreting CD4 regulatory T cell %CD4 regulatory T cell	0.00662774	22.9182
rs34645541	A	C	A	C	-0.6193	0.0642918	0.0095	0.020031	finngen_R10_C3_MENINGIOMA_EXALLC	1	195906475	0.650993	0.142118	Brain meningioma	314708	7.6e-07	195875605	3437	1	0.125	ebi-a-GCST90001493	Secreting CD4 regulatory T cell %CD4 regulatory T cell	0.00709107	24.5318
rs369976766	A	T	A	T	-1.008	0.283552	0.0035	0.0177731	finngen_R10_C3_MENINGIOMA_EXALLC	22	28439852	0.0554894	0.148067	Brain meningioma	314708	2.67e-06	28835840	3437	22	0.2144	ebi-a-GCST90001493	Secreting CD4 regulatory T cell %CD4 regulatory T cell	0.0063901	22.0912
rs413431	G	A	G	A	0.2955	0.118914	0.8154	0.955358	finngen_R10_C3_MENINGIOMA_EXALLC	2	38949554	0.210238	0.0949101	Brain meningioma	314708	3.31e-21	39176695	3437	2	0.03106	ebi-a-GCST90001493	Secreting CD4 regulatory T cell %CD4 regulatory T cell	0.0256592	90.4606
rs4759006	A	G	A	G	0.1495	-0.00716381	0.1565	0.288141	finngen_R10_C3_MENINGIOMA_EXALLC	12	55615759	0.869018	0.0434417	Brain meningioma	314708	7.07e-06	56009543	3437	12	0.03323	ebi-a-GCST90001493	Secreting CD4 regulatory T cell %CD4 regulatory T cell	0.00585453	20.2287
rs562562	A	G	A	G	0.1197	0.0357433	0.3714	0.352799	finngen_R10_C3_MENINGIOMA_EXALLC	18	26683761	0.385564	0.0411936	Brain meningioma	314708	1.54e-06	24263725	3437	18	0.02486	ebi-a-GCST90001493	Secreting CD4 regulatory T cell %CD4 regulatory T cell	0.00670019	23.1704
rs60220946	T	C	T	C	-0.4131	-0.165873	0.0212	0.00920238	finngen_R10_C3_MENINGIOMA_EXALLC	1	193536495	0.423867	0.207411	Brain meningioma	314708	4.56e-07	193505625	3437	1	0.08175	ebi-a-GCST90001493	Secreting CD4 regulatory T cell %CD4 regulatory T cell	0.00737464	25.5201
rs62322628	T	C	T	C	-0.814	-0.157806	0.0049	0.0326448	finngen_R10_C3_MENINGIOMA_EXALLC	4	121859683	0.15115	0.109933	Brain meningioma	314708	3.83e-06	122780838	3437	4	0.1759	ebi-a-GCST90001493	Secreting CD4 regulatory T cell %CD4 regulatory T cell	0.00619213	21.4025
rs6751481	C	T	C	T	-0.2879	-0.007522	0.4709	0.525513	finngen_R10_C3_MENINGIOMA_EXALLC	2	38670668	0.848404	0.0393503	Brain meningioma	314708	3.53e-33	38897810	3437	2	0.02374	ebi-a-GCST90001493	Secreting CD4 regulatory T cell %CD4 regulatory T cell	0.0410342	146.984
rs72966214	C	T	C	T	-0.2131	-0.119795	0.0701	0.0160759	finngen_R10_C3_MENINGIOMA_EXALLC	2	207149586	0.450906	0.1589	Brain meningioma	314708	7.55e-06	208014310	3437	2	0.04753	ebi-a-GCST90001493	Secreting CD4 regulatory T cell %CD4 regulatory T cell	0.00581459	20.0899
rs73579441	C	T	C	T	-0.2123	0.0137902	0.0716	0.0323445	finngen_R10_C3_MENINGIOMA_EXALLC	8	48111499	0.903002	0.113155	Brain meningioma	314708	6.73e-06	49024059	3437	8	0.04708	ebi-a-GCST90001493	Secreting CD4 regulatory T cell %CD4 regulatory T cell	0.00588147	20.3224
rs75981740	G	A	G	A	0.212	-0.00775361	0.0711	0.0249193	finngen_R10_C3_MENINGIOMA_EXALLC	1	4951960	0.951279	0.126899	Brain meningioma	314708	3.98e-06	5012020	3437	1	0.04589	ebi-a-GCST90001493	Secreting CD4 regulatory T cell %CD4 regulatory T cell	0.00617117	21.3296
rs7825970	T	G	T	G	0.1091	-0.00289737	0.5701	0.503977	finngen_R10_C3_MENINGIOMA_EXALLC	8	3556633	0.941884	0.0397436	Brain meningioma	314708	6.77e-06	3414155	3437	8	0.0242	ebi-a-GCST90001493	Secreting CD4 regulatory T cell %CD4 regulatory T cell	0.00587866	20.3126
rs7893324	C	T	C	T	0.1629	0.0212725	0.1562	0.101085	finngen_R10_C3_MENINGIOMA_EXALLC	10	6069112	0.745607	0.0655674	Brain meningioma	314708	1.25e-06	6111075	3437	10	0.03354	ebi-a-GCST90001493	Secreting CD4 regulatory T cell %CD4 regulatory T cell	0.00681657	23.5756
rs79224901	C	G	C	G	-0.4074	-0.168772	0.0221	0.00656992	finngen_R10_C3_MENINGIOMA_EXALLC	8	3793916	0.489886	0.244424	Brain meningioma	314708	1.12e-06	3651438	3437	8	0.08352	ebi-a-GCST90001493	Secreting CD4 regulatory T cell %CD4 regulatory T cell	0.0068752	23.7798
rs79235233	G	C	G	C	0.2934	0.0638954	0.0342	0.0706536	finngen_R10_C3_MENINGIOMA_EXALLC	14	92259984	0.401582	0.0761748	Brain meningioma	314708	5.98e-06	92726328	3437	14	0.06472	ebi-a-GCST90001493	Secreting CD4 regulatory T cell %CD4 regulatory T cell	0.00594394	20.5395
rs79607503	A	G	A	G	-0.5285	-0.0828675	0.0097	0.00883657	finngen_R10_C3_MENINGIOMA_EXALLC	9	132227155	0.693134	0.210001	Brain meningioma	314708	5.29e-06	135102542	3437	9	0.1159	ebi-a-GCST90001493	Secreting CD4 regulatory T cell %CD4 regulatory T cell	0.00601346	20.7812
rs9265947	C	T	C	T	0.1387	-0.0380232	0.5804	0.739438	finngen_R10_C3_MENINGIOMA_EXALLC	6	31347388	0.398714	0.0450555	Brain meningioma	314708	8.15e-06	31315165	3437	6	0.03104	ebi-a-GCST90001493	Secreting CD4 regulatory T cell %CD4 regulatory T cell	0.00577583	19.9552
rs10059100	G	A	G	A	-0.1187	-0.0167195	0.3224	0.411673	finngen_R10_C3_MENINGIOMA_EXALLC	5	120765089	0.676106	0.0400197	Brain meningioma	314708	5.1e-06	120100784	3437	5	0.02599	ebi-a-GCST90001499	Activated & resting CD4 regulatory T cell %CD4 regulatory T cell	0.00603228	20.8466
rs113435341	G	A	G	A	2.569	-0.155528	0.0032	0.00467277	finngen_R10_C3_MENINGIOMA_EXALLC	1	198182558	0.592596	0.290665	Brain meningioma	314708	1.28e-33	198151688	3437	1	0.2103	ebi-a-GCST90001499	Activated & resting CD4 regulatory T cell %CD4 regulatory T cell	0.0416113	149.141
rs11577174	T	C	T	C	-1.588	0.201424	0.0012	0.0237011	finngen_R10_C3_MENINGIOMA_EXALLC	1	230356525	0.115003	0.127799	Brain meningioma	314708	3.78e-06	230492271	3437	1	0.343	ebi-a-GCST90001499	Activated & resting CD4 regulatory T cell %CD4 regulatory T cell	0.00619774	21.422
rs11579717	A	G	A	G	1.815	0.0588661	0.0044	0.0750612	finngen_R10_C3_MENINGIOMA_EXALLC	1	200029993	0.431757	0.0748753	Brain meningioma	314708	5.33e-24	199999121	3437	1	0.1783	ebi-a-GCST90001499	Activated & resting CD4 regulatory T cell %CD4 regulatory T cell	0.0292665	103.561
rs116794175	C	T	C	T	1.427	-0.694955	0.0042	0.00133878	finngen_R10_C3_MENINGIOMA_EXALLC	1	194041078	0.194968	0.536221	Brain meningioma	314708	1.62e-14	194010208	3437	1	0.1851	ebi-a-GCST90001499	Activated & resting CD4 regulatory T cell %CD4 regulatory T cell	0.0169985	59.3994
rs11739607	C	T	C	T	0.3732	0.0155073	0.0214	0.163106	finngen_R10_C3_MENINGIOMA_EXALLC	5	27694122	0.77241	0.053617	Brain meningioma	314708	7.34e-06	27694229	3437	5	0.08311	ebi-a-GCST90001499	Activated & resting CD4 regulatory T cell %CD4 regulatory T cell	0.00583253	20.1523
rs12993274	C	A	C	A	-0.1538	-0.0915212	0.1481	0.0465929	finngen_R10_C3_MENINGIOMA_EXALLC	2	42151630	0.323237	0.092649	Brain meningioma	314708	6.48e-06	42378770	3437	2	0.03406	ebi-a-GCST90001499	Activated & resting CD4 regulatory T cell %CD4 regulatory T cell	0.0058976	20.3784
rs17607399	T	C	T	C	0.218	0.0402668	0.1084	0.0817844	finngen_R10_C3_MENINGIOMA_EXALLC	2	41657072	0.572596	0.0713656	Brain meningioma	314708	2.77e-08	41884212	3437	2	0.03915	ebi-a-GCST90001499	Activated & resting CD4 regulatory T cell %CD4 regulatory T cell	0.00894066	30.9882
rs186940149	T	A	T	A	-0.3405	-0.145993	0.0256	0.00741358	finngen_R10_C3_MENINGIOMA_EXALLC	13	35954842	0.536398	0.236133	Brain meningioma	314708	7.52e-06	36528979	3437	13	0.07592	ebi-a-GCST90001499	Activated & resting CD4 regulatory T cell %CD4 regulatory T cell	0.00581846	20.1034
rs187089343	C	A	C	A	0.8446	0.0825445	0.0047	0.0142061	finngen_R10_C3_MENINGIOMA_EXALLC	1	182122403	0.624154	0.168468	Brain meningioma	314708	3.53e-06	182091538	3437	1	0.1818	ebi-a-GCST90001499	Activated & resting CD4 regulatory T cell %CD4 regulatory T cell	0.00624045	21.5706
rs2148708	G	A	G	A	0.2102	0.00643454	0.9326	0.951387	finngen_R10_C3_MENINGIOMA_EXALLC	13	21220796	0.944683	0.0927363	Brain meningioma	314708	6.15e-06	21794935	3437	13	0.04643	ebi-a-GCST90001499	Activated & resting CD4 regulatory T cell %CD4 regulatory T cell	0.00592798	20.484
rs273421	C	G	C	G	-0.1485	0.036193	0.8356	0.877097	finngen_R10_C3_MENINGIOMA_EXALLC	8	131530578	0.544751	0.0597595	Brain meningioma	314708	2.82e-06	132542825	3437	8	0.03164	ebi-a-GCST90001499	Activated & resting CD4 regulatory T cell %CD4 regulatory T cell	0.00636833	22.0154
rs34645541	A	C	A	C	0.6092	0.0642918	0.0095	0.020031	finngen_R10_C3_MENINGIOMA_EXALLC	1	195906475	0.650993	0.142118	Brain meningioma	314708	1.3e-06	195875605	3437	1	0.1257	ebi-a-GCST90001499	Activated & resting CD4 regulatory T cell %CD4 regulatory T cell	0.00678753	23.4745
rs369976766	A	T	A	T	1.032	0.283552	0.0035	0.0177731	finngen_R10_C3_MENINGIOMA_EXALLC	22	28439852	0.0554894	0.148067	Brain meningioma	314708	1.74e-06	28835840	3437	22	0.2155	ebi-a-GCST90001499	Activated & resting CD4 regulatory T cell %CD4 regulatory T cell	0.00662822	22.9199
rs413431	G	A	G	A	-0.2936	0.118914	0.8154	0.955358	finngen_R10_C3_MENINGIOMA_EXALLC	2	38949554	0.210238	0.0949101	Brain meningioma	314708	9.54e-21	39176695	3437	2	0.03123	ebi-a-GCST90001499	Activated & resting CD4 regulatory T cell %CD4 regulatory T cell	0.0250704	88.3314
rs4759006	A	G	A	G	-0.1503	-0.00716381	0.1565	0.288141	finngen_R10_C3_MENINGIOMA_EXALLC	12	55615759	0.869018	0.0434417	Brain meningioma	314708	7.03e-06	56009543	3437	12	0.0334	ebi-a-GCST90001499	Activated & resting CD4 regulatory T cell %CD4 regulatory T cell	0.00585726	20.2382
rs562562	A	G	A	G	-0.1195	0.0357433	0.3714	0.352799	finngen_R10_C3_MENINGIOMA_EXALLC	18	26683761	0.385564	0.0411936	Brain meningioma	314708	1.81e-06	24263725	3437	18	0.02499	ebi-a-GCST90001499	Activated & resting CD4 regulatory T cell %CD4 regulatory T cell	0.00660912	22.8534
rs60220946	T	C	T	C	0.4221	-0.165873	0.0212	0.00920238	finngen_R10_C3_MENINGIOMA_EXALLC	1	193536495	0.423867	0.207411	Brain meningioma	314708	2.95e-07	193505625	3437	1	0.08216	ebi-a-GCST90001499	Activated & resting CD4 regulatory T cell %CD4 regulatory T cell	0.00762093	26.3789
rs62322628	T	C	T	C	0.7983	-0.157806	0.0049	0.0326448	finngen_R10_C3_MENINGIOMA_EXALLC	4	121859683	0.15115	0.109933	Brain meningioma	314708	6.55e-06	122780838	3437	4	0.1768	ebi-a-GCST90001499	Activated & resting CD4 regulatory T cell %CD4 regulatory T cell	0.00589684	20.3758
rs6587385	C	T	C	T	0.125	-0.000183366	0.7012	0.695518	finngen_R10_C3_MENINGIOMA_EXALLC	1	247883954	0.9966	0.0430286	Brain meningioma	314708	1.48e-06	248047256	3437	1	0.02593	ebi-a-GCST90001499	Activated & resting CD4 regulatory T cell %CD4 regulatory T cell	0.00671597	23.2253
rs6751481	C	T	C	T	0.2886	-0.007522	0.4709	0.525513	finngen_R10_C3_MENINGIOMA_EXALLC	2	38670668	0.848404	0.0393503	Brain meningioma	314708	5.49e-33	38897810	3437	2	0.02387	ebi-a-GCST90001499	Activated & resting CD4 regulatory T cell %CD4 regulatory T cell	0.0407962	146.095
rs73579441	C	T	C	T	0.2151	0.0137902	0.0716	0.0323445	finngen_R10_C3_MENINGIOMA_EXALLC	8	48111499	0.903002	0.113155	Brain meningioma	314708	5.71e-06	49024059	3437	8	0.04733	ebi-a-GCST90001499	Activated & resting CD4 regulatory T cell %CD4 regulatory T cell	0.00597346	20.6422
rs75981740	G	A	G	A	-0.2161	-0.00775361	0.0711	0.0249193	finngen_R10_C3_MENINGIOMA_EXALLC	1	4951960	0.951279	0.126899	Brain meningioma	314708	2.92e-06	5012020	3437	1	0.04613	ebi-a-GCST90001499	Activated & resting CD4 regulatory T cell %CD4 regulatory T cell	0.00634452	21.9326
rs7825970	T	G	T	G	-0.1086	-0.00289737	0.5701	0.503977	finngen_R10_C3_MENINGIOMA_EXALLC	8	3556633	0.941884	0.0397436	Brain meningioma	314708	8.28e-06	3414155	3437	8	0.02433	ebi-a-GCST90001499	Activated & resting CD4 regulatory T cell %CD4 regulatory T cell	0.00576349	19.9124
rs7893324	C	T	C	T	-0.1646	0.0212725	0.1562	0.101085	finngen_R10_C3_MENINGIOMA_EXALLC	10	6069112	0.745607	0.0655674	Brain meningioma	314708	1.09e-06	6111075	3437	10	0.03371	ebi-a-GCST90001499	Activated & resting CD4 regulatory T cell %CD4 regulatory T cell	0.00688907	23.8281
rs79224901	C	G	C	G	0.4155	-0.168772	0.0221	0.00656992	finngen_R10_C3_MENINGIOMA_EXALLC	8	3793916	0.489886	0.244424	Brain meningioma	314708	7.8e-07	3651438	3437	8	0.08395	ebi-a-GCST90001499	Activated & resting CD4 regulatory T cell %CD4 regulatory T cell	0.0070768	24.4821
rs79235233	G	C	G	C	-0.2939	0.0638954	0.0342	0.0706536	finngen_R10_C3_MENINGIOMA_EXALLC	14	92259984	0.401582	0.0761748	Brain meningioma	314708	6.49e-06	92726328	3437	14	0.06506	ebi-a-GCST90001499	Activated & resting CD4 regulatory T cell %CD4 regulatory T cell	0.00590229	20.3947
rs79607503	A	G	A	G	0.5324	-0.0828675	0.0097	0.00883657	finngen_R10_C3_MENINGIOMA_EXALLC	9	132227155	0.693134	0.210001	Brain meningioma	314708	5.06e-06	135102542	3437	9	0.1165	ebi-a-GCST90001499	Activated & resting CD4 regulatory T cell %CD4 regulatory T cell	0.00603968	20.8724
rs9265947	C	T	C	T	-0.1408	-0.0380232	0.5804	0.739438	finngen_R10_C3_MENINGIOMA_EXALLC	6	31347388	0.398714	0.0450555	Brain meningioma	314708	6.59e-06	31315165	3437	6	0.0312	ebi-a-GCST90001499	Activated & resting CD4 regulatory T cell %CD4 regulatory T cell	0.00589048	20.3537
rs10059100	G	A	G	A	0.1214	-0.0167195	0.3224	0.411673	finngen_R10_C3_MENINGIOMA_EXALLC	5	120765089	0.676106	0.0400197	Brain meningioma	314708	6.51e-07	120100784	3437	5	0.02435	ebi-a-GCST90001502	Activated & secreting CD4 regulatory T cell %CD4 regulatory T cell	0.0071801	24.842
rs112455863	G	A	G	A	0.6921	-0.0200007	0.0061	0.0316439	finngen_R10_C3_MENINGIOMA_EXALLC	20	20534216	0.859233	0.112775	Brain meningioma	314708	5.9e-06	20514860	3437	20	0.1525	ebi-a-GCST90001502	Activated & secreting CD4 regulatory T cell %CD4 regulatory T cell	0.00595695	20.5847
rs112553628	G	A	G	A	-0.2867	-0.0352785	0.0352	0.0553953	finngen_R10_C3_MENINGIOMA_EXALLC	2	37850186	0.681682	0.0860096	Brain meningioma	314708	2.31e-06	38077329	3437	2	0.0606	ebi-a-GCST90001502	Activated & secreting CD4 regulatory T cell %CD4 regulatory T cell	0.00647011	22.3696
rs112637846	A	C	A	C	-2.712	-0.0452389	0.0003	0.0349149	finngen_R10_C3_MENINGIOMA_EXALLC	6	148793417	0.675593	0.108102	Brain meningioma	314708	5.61e-06	149114553	3437	6	0.5963	ebi-a-GCST90001502	Activated & secreting CD4 regulatory T cell %CD4 regulatory T cell	0.00598225	20.6727
rs113000944	T	C	T	C	-0.2336	-0.279564	0.063	0.0566971	finngen_R10_C3_MENINGIOMA_EXALLC	20	50220055	0.00233228	0.0918321	Brain meningioma	314708	6.94e-07	48836592	3437	20	0.04699	ebi-a-GCST90001502	Activated & secreting CD4 regulatory T cell %CD4 regulatory T cell	0.0071391	24.6991
rs113435341	G	A	G	A	-2.621	-0.155528	0.0032	0.00467277	finngen_R10_C3_MENINGIOMA_EXALLC	1	198182558	0.592596	0.290665	Brain meningioma	314708	6.33e-40	198151688	3437	1	0.1957	ebi-a-GCST90001502	Activated & secreting CD4 regulatory T cell %CD4 regulatory T cell	0.0495997	179.267
rs115669925	A	G	A	G	4.109	-0.0788509	0.0003	0.0376013	finngen_R10_C3_MENINGIOMA_EXALLC	2	110685309	0.44984	0.104344	Brain meningioma	314708	5.65e-06	111442886	3437	2	0.9038	ebi-a-GCST90001502	Activated & secreting CD4 regulatory T cell %CD4 regulatory T cell	0.00597784	20.6574
rs11579717	A	G	A	G	-1.821	0.0588661	0.0044	0.0750612	finngen_R10_C3_MENINGIOMA_EXALLC	1	200029993	0.431757	0.0748753	Brain meningioma	314708	1.87e-27	199999121	3437	1	0.1663	ebi-a-GCST90001502	Activated & secreting CD4 regulatory T cell %CD4 regulatory T cell	0.0337103	119.835
rs115907036	T	C	T	C	-0.4234	-0.123289	0.0153	0.0451457	finngen_R10_C3_MENINGIOMA_EXALLC	2	37310534	0.194644	0.0950599	Brain meningioma	314708	9.86e-06	37537677	3437	2	0.09565	ebi-a-GCST90001502	Activated & secreting CD4 regulatory T cell %CD4 regulatory T cell	0.0056687	19.583
rs116850494	A	G	A	G	-0.4419	-0.145667	0.0145	0.0446878	finngen_R10_C3_MENINGIOMA_EXALLC	13	59815644	0.126186	0.0952497	Brain meningioma	314708	2.92e-06	60389778	3437	13	0.09434	ebi-a-GCST90001502	Activated & secreting CD4 regulatory T cell %CD4 regulatory T cell	0.00634327	21.9282
rs11969660	T	C	T	C	-0.2112	-0.0440346	0.0592	0.0810918	finngen_R10_C3_MENINGIOMA_EXALLC	6	14395142	0.541173	0.0720649	Brain meningioma	314708	7.66e-06	14395373	3437	6	0.04712	ebi-a-GCST90001502	Activated & secreting CD4 regulatory T cell %CD4 regulatory T cell	0.00581121	20.0782
rs12314907	G	A	G	A	-6.589	-0.0194782	NA	0.0881648	finngen_R10_C3_MENINGIOMA_EXALLC	12	79267991	0.779661	0.0696244	Brain meningioma	314708	6.69e-06	79661771	3437	12	1.461	ebi-a-GCST90001502	Activated & secreting CD4 regulatory T cell %CD4 regulatory T cell	0.00588297	20.3276
rs12722496	G	A	G	A	0.215	0.0359849	0.0611	0.0652059	finngen_R10_C3_MENINGIOMA_EXALLC	10	6054704	0.65166	0.0797083	Brain meningioma	314708	6.33e-06	6096667	3437	10	0.04755	ebi-a-GCST90001502	Activated & secreting CD4 regulatory T cell %CD4 regulatory T cell	0.00591317	20.4326
rs13000564	C	T	C	T	0.1141	0.0174602	0.2959	0.326801	finngen_R10_C3_MENINGIOMA_EXALLC	2	41368874	0.678611	0.0421378	Brain meningioma	314708	4.62e-06	41596014	3437	2	0.02487	ebi-a-GCST90001502	Activated & secreting CD4 regulatory T cell %CD4 regulatory T cell	0.00608679	21.0362
rs138463974	G	A	G	A	-0.7442	-0.160153	0.0047	0.043342	finngen_R10_C3_MENINGIOMA_EXALLC	12	131630002	0.107731	0.0995685	Brain meningioma	314708	6.52e-06	132114547	3437	12	0.1648	ebi-a-GCST90001502	Activated & secreting CD4 regulatory T cell %CD4 regulatory T cell	0.00589816	20.3804
rs138915779	A	C	A	C	-1.784	0.102397	0.0035	0.0161231	finngen_R10_C3_MENINGIOMA_EXALLC	1	190110040	0.519649	0.159029	Brain meningioma	314708	3.7e-18	190079170	3437	1	0.2042	ebi-a-GCST90001502	Activated & secreting CD4 regulatory T cell %CD4 regulatory T cell	0.021725	76.2826
rs138960714	C	A	C	A	-2.124	0.0577397	0.0006	0.00685405	finngen_R10_C3_MENINGIOMA_EXALLC	4	122501564	0.808567	0.238323	Brain meningioma	314708	2.59e-06	123422719	3437	4	0.451	ebi-a-GCST90001502	Activated & secreting CD4 regulatory T cell %CD4 regulatory T cell	0.00641184	22.1668
rs139681117	T	C	T	C	-0.2345	-0.0704361	0.0528	0.0312903	finngen_R10_C3_MENINGIOMA_EXALLC	2	23702050	0.535502	0.113675	Brain meningioma	314708	5.65e-06	23924920	3437	2	0.05158	ebi-a-GCST90001502	Activated & secreting CD4 regulatory T cell %CD4 regulatory T cell	0.00597778	20.6571
rs145406940	A	G	A	G	1.967	-0.139107	0.001	0.00978397	finngen_R10_C3_MENINGIOMA_EXALLC	12	22940559	0.492063	0.202476	Brain meningioma	314708	3.51e-06	23093493	3437	12	0.4233	ebi-a-GCST90001502	Activated & secreting CD4 regulatory T cell %CD4 regulatory T cell	0.00624328	21.5804
rs146899923	C	T	C	T	-0.7496	0.0457501	0.0089	0.0188026	finngen_R10_C3_MENINGIOMA_EXALLC	1	195950719	0.756985	0.147847	Brain meningioma	314708	1.68e-09	195919849	3437	1	0.1241	ebi-a-GCST90001502	Activated & secreting CD4 regulatory T cell %CD4 regulatory T cell	0.0105039	36.4639
rs150956189	C	T	C	T	-2.624	-0.0495044	0.0003	0.0413109	finngen_R10_C3_MENINGIOMA_EXALLC	1	214452438	0.620973	0.100116	Brain meningioma	314708	4.02e-06	214625781	3437	1	0.5683	ebi-a-GCST90001502	Activated & secreting CD4 regulatory T cell %CD4 regulatory T cell	0.00616463	21.3069
rs17607399	T	C	T	C	-0.2077	0.0402668	0.1084	0.0817844	finngen_R10_C3_MENINGIOMA_EXALLC	2	41657072	0.572596	0.0713656	Brain meningioma	314708	1.7e-08	41884212	3437	2	0.03673	ebi-a-GCST90001502	Activated & secreting CD4 regulatory T cell %CD4 regulatory T cell	0.00921785	31.9579
rs187089343	C	A	C	A	-0.9956	0.0825445	0.0047	0.0142061	finngen_R10_C3_MENINGIOMA_EXALLC	1	182122403	0.624154	0.168468	Brain meningioma	314708	4.52e-09	182091538	3437	1	0.1693	ebi-a-GCST90001502	Activated & secreting CD4 regulatory T cell %CD4 regulatory T cell	0.00996158	34.5623
rs189383	C	T	C	T	0.1316	0.00394821	0.1718	0.141977	finngen_R10_C3_MENINGIOMA_EXALLC	2	8569640	0.944477	0.0566914	Brain meningioma	314708	8.08e-06	8709770	3437	2	0.02943	ebi-a-GCST90001502	Activated & secreting CD4 regulatory T cell %CD4 regulatory T cell	0.00578405	19.9838
rs191384725	G	A	G	A	-0.8475	-0.0615492	0.0041	0.0378432	finngen_R10_C3_MENINGIOMA_EXALLC	16	7578262	0.552726	0.103674	Brain meningioma	314708	6.35e-06	7628264	3437	16	0.1874	ebi-a-GCST90001502	Activated & secreting CD4 regulatory T cell %CD4 regulatory T cell	0.0059154	20.4403
rs192123974	T	C	T	C	-1.546	-0.178902	0.0016	0.0296773	finngen_R10_C3_MENINGIOMA_EXALLC	11	13902269	0.125633	0.116811	Brain meningioma	314708	9.19e-07	13923816	3437	11	0.3144	ebi-a-GCST90001502	Activated & secreting CD4 regulatory T cell %CD4 regulatory T cell	0.00698602	24.1658
rs273421	C	G	C	G	0.1317	0.036193	0.8356	0.877097	finngen_R10_C3_MENINGIOMA_EXALLC	8	131530578	0.544751	0.0597595	Brain meningioma	314708	9e-06	132542825	3437	8	0.02963	ebi-a-GCST90001502	Activated & secreting CD4 regulatory T cell %CD4 regulatory T cell	0.00571531	19.7449
rs413431	G	A	G	A	0.2748	0.118914	0.8154	0.955358	finngen_R10_C3_MENINGIOMA_EXALLC	2	38949554	0.210238	0.0949101	Brain meningioma	314708	1.16e-20	39176695	3437	2	0.0293	ebi-a-GCST90001502	Activated & secreting CD4 regulatory T cell %CD4 regulatory T cell	0.0249542	87.9114
rs568546879	C	G	C	G	-0.7463	-0.134615	0.0049	0.00783777	finngen_R10_C3_MENINGIOMA_EXALLC	18	36298149	0.547502	0.223796	Brain meningioma	314708	8.8e-06	33878112	3437	18	0.1677	ebi-a-GCST90001502	Activated & secreting CD4 regulatory T cell %CD4 regulatory T cell	0.00572909	19.7928
rs60220946	T	C	T	C	-0.4053	-0.165873	0.0212	0.00920238	finngen_R10_C3_MENINGIOMA_EXALLC	1	193536495	0.423867	0.207411	Brain meningioma	314708	1.37e-07	193505625	3437	1	0.07676	ebi-a-GCST90001502	Activated & secreting CD4 regulatory T cell %CD4 regulatory T cell	0.00804628	27.8632
rs61828007	G	A	G	A	-0.356	0.304621	0.0289	0.0175892	finngen_R10_C3_MENINGIOMA_EXALLC	1	203533840	0.0466402	0.15311	Brain meningioma	314708	2.13e-07	203502968	3437	1	0.06849	ebi-a-GCST90001502	Activated & secreting CD4 regulatory T cell %CD4 regulatory T cell	0.00779948	27.0018
rs6751481	C	T	C	T	-0.2903	-0.007522	0.4709	0.525513	finngen_R10_C3_MENINGIOMA_EXALLC	2	38670668	0.848404	0.0393503	Brain meningioma	314708	6.29e-38	38897810	3437	2	0.02227	ebi-a-GCST90001502	Activated & secreting CD4 regulatory T cell %CD4 regulatory T cell	0.0471104	169.825
rs72651876	T	C	T	C	-0.1135	0.0466167	0.2699	0.154637	finngen_R10_C3_MENINGIOMA_EXALLC	1	18879533	0.398379	0.055199	Brain meningioma	314708	6.64e-06	19206027	3437	1	0.02516	ebi-a-GCST90001502	Activated & secreting CD4 regulatory T cell %CD4 regulatory T cell	0.00588609	20.3384
rs73579441	C	T	C	T	-0.1959	0.0137902	0.0716	0.0323445	finngen_R10_C3_MENINGIOMA_EXALLC	8	48111499	0.903002	0.113155	Brain meningioma	314708	9.82e-06	49024059	3437	8	0.04424	ebi-a-GCST90001502	Activated & secreting CD4 regulatory T cell %CD4 regulatory T cell	0.00567268	19.5968
rs7530076	A	G	A	G	0.4611	-0.0498291	0.9748	0.960289	finngen_R10_C3_MENINGIOMA_EXALLC	1	195856146	0.6259	0.102213	Brain meningioma	314708	4.5e-10	195825276	3437	1	0.07373	ebi-a-GCST90001502	Activated & secreting CD4 regulatory T cell %CD4 regulatory T cell	0.0112514	39.0885
rs76109501	A	G	A	G	-0.8373	-0.171325	0.0033	0.00957647	finngen_R10_C3_MENINGIOMA_EXALLC	8	28466405	0.401764	0.20433	Brain meningioma	314708	6.33e-06	28323922	3437	8	0.1852	ebi-a-GCST90001502	Activated & secreting CD4 regulatory T cell %CD4 regulatory T cell	0.00591188	20.4281
rs78181865	A	G	A	G	-2.709	0.188548	0.0003	0.0249483	finngen_R10_C3_MENINGIOMA_EXALLC	3	84432508	0.140229	0.127835	Brain meningioma	314708	5.51e-06	84481659	3437	3	0.5951	ebi-a-GCST90001502	Activated & secreting CD4 regulatory T cell %CD4 regulatory T cell	0.00599305	20.7102
rs9274712	T	C	T	C	0.1731	-0.0914255	0.3326	0.326257	finngen_R10_C3_MENINGIOMA_EXALLC	6	32669521	0.0306126	0.042286	Brain meningioma	314708	5.81e-07	32637298	3437	6	0.03457	ebi-a-GCST90001502	Activated & secreting CD4 regulatory T cell %CD4 regulatory T cell	0.00724201	25.0578
rs10059100	G	A	G	A	-0.1194	-0.0167195	0.3224	0.411673	finngen_R10_C3_MENINGIOMA_EXALLC	5	120765089	0.676106	0.0400197	Brain meningioma	314708	1.36e-06	120100784	3437	5	0.02467	ebi-a-GCST90001481	Resting CD4 regulatory T cell %CD4 regulatory T cell	0.00676926	23.4109
rs112553628	G	A	G	A	0.2951	-0.0352785	0.0352	0.0553953	finngen_R10_C3_MENINGIOMA_EXALLC	2	37850186	0.681682	0.0860096	Brain meningioma	314708	1.54e-06	38077329	3437	2	0.06128	ebi-a-GCST90001481	Resting CD4 regulatory T cell %CD4 regulatory T cell	0.00670195	23.1765
rs116850494	A	G	A	G	0.4351	-0.145667	0.0145	0.0446878	finngen_R10_C3_MENINGIOMA_EXALLC	13	59815644	0.126186	0.0952497	Brain meningioma	314708	5.17e-06	60389778	3437	13	0.09531	ebi-a-GCST90001481	Resting CD4 regulatory T cell %CD4 regulatory T cell	0.00602693	20.828
rs12133465	G	A	G	A	0.7179	0.151372	0.0096	0.0304694	finngen_R10_C3_MENINGIOMA_EXALLC	1	195461206	0.183786	0.113883	Brain meningioma	314708	6.33e-10	195430336	3437	1	0.1158	ebi-a-GCST90001481	Resting CD4 regulatory T cell %CD4 regulatory T cell	0.0110586	38.4112
rs12722496	G	A	G	A	-0.2244	0.0359849	0.0611	0.0652059	finngen_R10_C3_MENINGIOMA_EXALLC	10	6054704	0.65166	0.0797083	Brain meningioma	314708	3.35e-06	6096667	3437	10	0.0482	ebi-a-GCST90001481	Resting CD4 regulatory T cell %CD4 regulatory T cell	0.00626674	21.662
rs12993274	C	A	C	A	-0.1476	-0.0915212	0.1481	0.0465929	finngen_R10_C3_MENINGIOMA_EXALLC	2	42151630	0.323237	0.092649	Brain meningioma	314708	5.06e-06	42378770	3437	2	0.0323	ebi-a-GCST90001481	Resting CD4 regulatory T cell %CD4 regulatory T cell	0.0060389	20.8696
rs138463974	G	A	G	A	0.7514	-0.160153	0.0047	0.043342	finngen_R10_C3_MENINGIOMA_EXALLC	12	131630002	0.107731	0.0995685	Brain meningioma	314708	6.33e-06	132114547	3437	12	0.1662	ebi-a-GCST90001481	Resting CD4 regulatory T cell %CD4 regulatory T cell	0.00591188	20.4281
rs138915779	A	C	A	C	1.793	0.102397	0.0035	0.0161231	finngen_R10_C3_MENINGIOMA_EXALLC	1	190110040	0.519649	0.159029	Brain meningioma	314708	4.93e-18	190079170	3437	1	0.2061	ebi-a-GCST90001481	Resting CD4 regulatory T cell %CD4 regulatory T cell	0.0215459	75.64
rs138960714	C	A	C	A	2.013	0.0577397	0.0006	0.00685405	finngen_R10_C3_MENINGIOMA_EXALLC	4	122501564	0.808567	0.238323	Brain meningioma	314708	9.71e-06	123422719	3437	4	0.4545	ebi-a-GCST90001481	Resting CD4 regulatory T cell %CD4 regulatory T cell	0.00567504	19.605
rs139681117	T	C	T	C	0.2445	-0.0704361	0.0528	0.0312903	finngen_R10_C3_MENINGIOMA_EXALLC	2	23702050	0.535502	0.113675	Brain meningioma	314708	2.94e-06	23924920	3437	2	0.05221	ebi-a-GCST90001481	Resting CD4 regulatory T cell %CD4 regulatory T cell	0.00634028	21.9178
rs146899923	C	T	C	T	0.7278	0.0457501	0.0089	0.0188026	finngen_R10_C3_MENINGIOMA_EXALLC	1	195950719	0.756985	0.147847	Brain meningioma	314708	7.08e-09	195919849	3437	1	0.1254	ebi-a-GCST90001481	Resting CD4 regulatory T cell %CD4 regulatory T cell	0.00970541	33.6648
rs147071297	A	G	A	G	1.292	0.0864405	0.0039	0.0217211	finngen_R10_C3_MENINGIOMA_EXALLC	1	191679470	0.537289	0.140117	Brain meningioma	314708	6.14e-13	191648600	3437	1	0.1788	ebi-a-GCST90001481	Resting CD4 regulatory T cell %CD4 regulatory T cell	0.0149645	52.184
rs147958143	T	A	T	A	-0.4624	0.0148612	0.0111	0.0359116	finngen_R10_C3_MENINGIOMA_EXALLC	1	237932955	0.888138	0.105653	Brain meningioma	314708	8.95e-06	238096255	3437	1	0.104	ebi-a-GCST90001481	Resting CD4 regulatory T cell %CD4 regulatory T cell	0.00571872	19.7568
rs150956189	C	T	C	T	2.691	-0.0495044	0.0003	0.0413109	finngen_R10_C3_MENINGIOMA_EXALLC	1	214452438	0.620973	0.100116	Brain meningioma	314708	2.37e-06	214625781	3437	1	0.5693	ebi-a-GCST90001481	Resting CD4 regulatory T cell %CD4 regulatory T cell	0.00645879	22.3302
rs17607399	T	C	T	C	0.209	0.0402668	0.1084	0.0817844	finngen_R10_C3_MENINGIOMA_EXALLC	2	41657072	0.572596	0.0713656	Brain meningioma	314708	2.14e-08	41884212	3437	2	0.03723	ebi-a-GCST90001481	Resting CD4 regulatory T cell %CD4 regulatory T cell	0.0090858	31.4959
rs187089343	C	A	C	A	0.9806	0.0825445	0.0047	0.0142061	finngen_R10_C3_MENINGIOMA_EXALLC	1	182122403	0.624154	0.168468	Brain meningioma	314708	1e-08	182091538	3437	1	0.1707	ebi-a-GCST90001481	Resting CD4 regulatory T cell %CD4 regulatory T cell	0.00951015	32.981
rs192123974	T	C	T	C	1.588	-0.178902	0.0016	0.0296773	finngen_R10_C3_MENINGIOMA_EXALLC	11	13902269	0.125633	0.116811	Brain meningioma	314708	6e-07	13923816	3437	11	0.3176	ebi-a-GCST90001481	Resting CD4 regulatory T cell %CD4 regulatory T cell	0.00722126	24.9855
rs273421	C	G	C	G	-0.1329	0.036193	0.8356	0.877097	finngen_R10_C3_MENINGIOMA_EXALLC	8	131530578	0.544751	0.0597595	Brain meningioma	314708	9.37e-06	132542825	3437	8	0.02996	ebi-a-GCST90001481	Resting CD4 regulatory T cell %CD4 regulatory T cell	0.00569256	19.6659
rs413431	G	A	G	A	-0.2777	0.118914	0.8154	0.955358	finngen_R10_C3_MENINGIOMA_EXALLC	2	38949554	0.210238	0.0949101	Brain meningioma	314708	1.47e-20	39176695	3437	2	0.02969	ebi-a-GCST90001481	Resting CD4 regulatory T cell %CD4 regulatory T cell	0.0248219	87.4336
rs60220946	T	C	T	C	0.4297	-0.165873	0.0212	0.00920238	finngen_R10_C3_MENINGIOMA_EXALLC	1	193536495	0.423867	0.207411	Brain meningioma	314708	3.08e-08	193505625	3437	1	0.07742	ebi-a-GCST90001481	Resting CD4 regulatory T cell %CD4 regulatory T cell	0.0088832	30.7873
rs61828007	G	A	G	A	0.3706	0.304621	0.0289	0.0175892	finngen_R10_C3_MENINGIOMA_EXALLC	1	203533840	0.0466402	0.15311	Brain meningioma	314708	9.35e-08	203502968	3437	1	0.06927	ebi-a-GCST90001481	Resting CD4 regulatory T cell %CD4 regulatory T cell	0.00825922	28.6067
rs6751481	C	T	C	T	0.2946	-0.007522	0.4709	0.525513	finngen_R10_C3_MENINGIOMA_EXALLC	2	38670668	0.848404	0.0393503	Brain meningioma	314708	3.4e-38	38897810	3437	2	0.02252	ebi-a-GCST90001481	Resting CD4 regulatory T cell %CD4 regulatory T cell	0.0474293	171.031
rs73124650	C	T	C	T	0.3448	-0.206529	0.0249	0.0167741	finngen_R10_C3_MENINGIOMA_EXALLC	20	48906892	0.179789	0.153965	Brain meningioma	314708	1.92e-06	47523429	3437	20	0.07228	ebi-a-GCST90001481	Resting CD4 regulatory T cell %CD4 regulatory T cell	0.00657738	22.7429
rs7530076	A	G	A	G	-0.463	-0.0498291	0.9748	0.960289	finngen_R10_C3_MENINGIOMA_EXALLC	1	195856146	0.6259	0.102213	Brain meningioma	314708	5.95e-10	195825276	3437	1	0.07456	ebi-a-GCST90001481	Resting CD4 regulatory T cell %CD4 regulatory T cell	0.0110949	38.5387
rs76109501	A	G	A	G	0.831	-0.171325	0.0033	0.00957647	finngen_R10_C3_MENINGIOMA_EXALLC	8	28466405	0.401764	0.20433	Brain meningioma	314708	8.78e-06	28323922	3437	8	0.1867	ebi-a-GCST90001481	Resting CD4 regulatory T cell %CD4 regulatory T cell	0.0057311	19.7998
rs76584473	A	G	A	G	0.2968	0.215895	0.0304	0.0395113	finngen_R10_C3_MENINGIOMA_EXALLC	2	72882221	0.0345191	0.102129	Brain meningioma	314708	7.69e-06	73109350	3437	2	0.06625	ebi-a-GCST90001481	Resting CD4 regulatory T cell %CD4 regulatory T cell	0.00580561	20.0587
rs78144227	A	G	A	G	0.2555	0.292577	0.0444	0.0119298	finngen_R10_C3_MENINGIOMA_EXALLC	1	203633312	0.113124	0.184672	Brain meningioma	314708	7.66e-06	203602440	3437	1	0.05701	ebi-a-GCST90001481	Resting CD4 regulatory T cell %CD4 regulatory T cell	0.00580991	20.0737
rs79670457	T	C	T	C	0.2321	0.00163484	0.0541	0.0220437	finngen_R10_C3_MENINGIOMA_EXALLC	20	48821432	0.990298	0.13444	Brain meningioma	314708	2.23e-06	47437969	3437	20	0.04896	ebi-a-GCST90001481	Resting CD4 regulatory T cell %CD4 regulatory T cell	0.00649617	22.4603
rs9274712	T	C	T	C	-0.1758	-0.0914255	0.3326	0.326257	finngen_R10_C3_MENINGIOMA_EXALLC	6	32669521	0.0306126	0.042286	Brain meningioma	314708	6.8e-07	32637298	3437	6	0.03533	ebi-a-GCST90001481	Resting CD4 regulatory T cell %CD4 regulatory T cell	0.00715243	24.7456
rs10059458	C	T	C	T	0.1184	-0.0730284	0.6101	0.443639	finngen_R10_C3_MENINGIOMA_EXALLC	5	74385664	0.0652755	0.0396168	Brain meningioma	314708	8.52e-06	73681489	3405	5	0.02655	ebi-a-GCST90001489	CD39+ activated CD4 regulatory T cell Absolute Count	0.00580668	19.8756
rs10786199	A	G	A	G	-0.189	0.145804	0.2894	0.405103	finngen_R10_C3_MENINGIOMA_EXALLC	10	95309715	0.000214724	0.0393954	Brain meningioma	314708	5.63e-11	97069472	3405	10	0.02875	ebi-a-GCST90001489	CD39+ activated CD4 regulatory T cell Absolute Count	0.012533	43.1909
rs10882701	C	A	C	A	-0.3631	0.0394231	0.514	0.576359	finngen_R10_C3_MENINGIOMA_EXALLC	10	95981314	0.32736	0.0402504	Brain meningioma	314708	1.8e-45	97741071	3405	10	0.02528	ebi-a-GCST90001489	CD39+ activated CD4 regulatory T cell Absolute Count	0.0571261	206.178
rs11002579	A	G	A	G	-0.1316	-0.00830417	0.3366	0.25864	finngen_R10_C3_MENINGIOMA_EXALLC	10	78499079	0.854379	0.0452461	Brain meningioma	314708	1.46e-06	80258836	3405	10	0.02727	ebi-a-GCST90001489	CD39+ activated CD4 regulatory T cell Absolute Count	0.00679304	23.2748
rs111806244	T	C	T	C	-0.3653	-0.0655246	0.0476	0.101984	finngen_R10_C3_MENINGIOMA_EXALLC	10	46265966	0.340632	0.0687622	Brain meningioma	314708	3.26e-06	47637202	3405	10	0.07836	ebi-a-GCST90001489	CD39+ activated CD4 regulatory T cell Absolute Count	0.00634206	21.7198
rs11188757	C	A	C	A	-0.2494	0.0806091	0.2213	0.272133	finngen_R10_C3_MENINGIOMA_EXALLC	10	96445465	0.0679986	0.0441689	Brain meningioma	314708	3.06e-15	98205222	3405	10	0.03146	ebi-a-GCST90001489	CD39+ activated CD4 regulatory T cell Absolute Count	0.0181224	62.8088
rs11777493	A	T	A	T	-0.1467	0.0409752	0.2395	0.273153	finngen_R10_C3_MENINGIOMA_EXALLC	8	112909417	0.3542	0.044227	Brain meningioma	314708	1.57e-06	113921646	3405	8	0.0305	ebi-a-GCST90001489	CD39+ activated CD4 regulatory T cell Absolute Count	0.00674843	23.1209
rs11795139	T	C	T	C	0.1205	-0.0347368	0.3335	0.217108	finngen_R10_C3_MENINGIOMA_EXALLC	9	83535500	0.466629	0.047717	Brain meningioma	314708	9.23e-06	86150415	3405	9	0.02712	ebi-a-GCST90001489	CD39+ activated CD4 regulatory T cell Absolute Count	0.00576457	19.7306
rs12648210	G	A	G	A	-0.5171	0.00778191	0.0145	0.0815338	finngen_R10_C3_MENINGIOMA_EXALLC	4	88345308	0.913865	0.0719449	Brain meningioma	314708	1.02e-06	89266460	3405	4	0.1056	ebi-a-GCST90001489	CD39+ activated CD4 regulatory T cell Absolute Count	0.00699289	23.9644
rs12707040	A	G	A	G	0.1591	-0.0392796	0.1783	0.244119	finngen_R10_C3_MENINGIOMA_EXALLC	7	80851235	0.391255	0.0458155	Brain meningioma	314708	3.37e-06	80480551	3405	7	0.03418	ebi-a-GCST90001489	CD39+ activated CD4 regulatory T cell Absolute Count	0.00632302	21.6541
rs139015125	C	G	C	G	-0.401	-0.0658819	0.0231	0.0130951	finngen_R10_C3_MENINGIOMA_EXALLC	4	164591302	0.713574	0.179485	Brain meningioma	314708	2.53e-06	165512454	3405	4	0.08506	ebi-a-GCST90001489	CD39+ activated CD4 regulatory T cell Absolute Count	0.00648478	22.2118
rs139577399	C	T	C	T	-0.3155	-0.0061369	0.0414	0.00402594	finngen_R10_C3_MENINGIOMA_EXALLC	7	23163796	0.984433	0.31452	Brain meningioma	314708	1.08e-06	23203415	3405	7	0.06457	ebi-a-GCST90001489	CD39+ activated CD4 regulatory T cell Absolute Count	0.00696283	23.8606
rs139917391	T	C	T	C	2.666	0.0249257	0.0004	0.0861045	finngen_R10_C3_MENINGIOMA_EXALLC	16	18059003	0.72578	0.0710652	Brain meningioma	314708	3.16e-06	18152860	3405	16	0.5711	ebi-a-GCST90001489	CD39+ activated CD4 regulatory T cell Absolute Count	0.00635928	21.7791
rs142422333	T	C	T	C	-0.2705	0.272463	0.0515	0.00743945	finngen_R10_C3_MENINGIOMA_EXALLC	5	155948540	0.240629	0.232197	Brain meningioma	314708	4.78e-06	155375550	3405	5	0.05905	ebi-a-GCST90001489	CD39+ activated CD4 regulatory T cell Absolute Count	0.00612505	20.972
rs191262582	A	T	A	T	-0.4955	-0.065631	0.014	0.00542383	finngen_R10_C3_MENINGIOMA_EXALLC	9	82427724	0.81052	0.273742	Brain meningioma	314708	6.42e-06	85042639	3405	9	0.1096	ebi-a-GCST90001489	CD39+ activated CD4 regulatory T cell Absolute Count	0.00596692	20.4273
rs2251521	T	C	T	C	-0.197	0.0577301	0.1021	0.225501	finngen_R10_C3_MENINGIOMA_EXALLC	10	107711573	0.222311	0.0473041	Brain meningioma	314708	4.28e-06	109471331	3405	10	0.04279	ebi-a-GCST90001489	CD39+ activated CD4 regulatory T cell Absolute Count	0.00618637	21.1833
rs289708	G	A	G	A	0.1372	0.0260194	0.7573	0.854314	finngen_R10_C3_MENINGIOMA_EXALLC	16	57004250	0.641899	0.0559502	Brain meningioma	314708	3.77e-06	57038162	3405	16	0.02962	ebi-a-GCST90001489	CD39+ activated CD4 regulatory T cell Absolute Count	0.00626171	21.4429
rs35163827	G	A	G	A	-0.3443	0.0333269	0.0391	0.0242553	finngen_R10_C3_MENINGIOMA_EXALLC	8	9748822	0.797907	0.130154	Brain meningioma	314708	1.65e-06	9606332	3405	8	0.07172	ebi-a-GCST90001489	CD39+ activated CD4 regulatory T cell Absolute Count	0.00672275	23.0324
rs4321083	A	G	A	G	0.1497	-0.0945823	0.2137	0.297095	finngen_R10_C3_MENINGIOMA_EXALLC	13	83457781	0.0287435	0.0432477	Brain meningioma	314708	2.12e-06	84031916	3405	13	0.03152	ebi-a-GCST90001489	CD39+ activated CD4 regulatory T cell Absolute Count	0.00658092	22.5432
rs4441121	G	A	G	A	0.125	0.0126436	0.3192	0.276005	finngen_R10_C3_MENINGIOMA_EXALLC	13	19076444	0.77502	0.0442369	Brain meningioma	314708	3.85e-06	19650584	3405	13	0.02703	ebi-a-GCST90001489	CD39+ activated CD4 regulatory T cell Absolute Count	0.00624154	21.3734
rs4811602	A	G	A	G	0.1348	0.0396015	0.4019	0.452038	finngen_R10_C3_MENINGIOMA_EXALLC	20	38220686	0.318333	0.0396852	Brain meningioma	314708	2.65e-07	36849088	3405	20	0.02614	ebi-a-GCST90001489	CD39+ activated CD4 regulatory T cell Absolute Count	0.00774949	26.5775
rs56197234	A	G	A	G	0.5601	-0.0502895	0.0115	0.0527724	finngen_R10_C3_MENINGIOMA_EXALLC	15	69930363	0.568316	0.0881447	Brain meningioma	314708	2.54e-06	70222702	3405	15	0.1188	ebi-a-GCST90001489	CD39+ activated CD4 regulatory T cell Absolute Count	0.00648568	22.2148
rs618250	T	C	T	C	0.3109	0.0192129	0.0457	0.0329966	finngen_R10_C3_MENINGIOMA_EXALLC	18	362116	0.862874	0.111239	Brain meningioma	314708	2.51e-07	362116	3405	18	0.06017	ebi-a-GCST90001489	CD39+ activated CD4 regulatory T cell Absolute Count	0.00777987	26.6825
rs7088584	T	G	T	G	0.8768	-0.00108581	0.4687	0.540321	finngen_R10_C3_MENINGIOMA_EXALLC	10	95847887	0.978029	0.0394257	Brain meningioma	314708	1e-200	97607644	3405	10	0.02116	ebi-a-GCST90001489	CD39+ activated CD4 regulatory T cell Absolute Count	0.33522	1715.99
rs7267949	T	C	T	C	-0.7453	-0.477338	0.0057	0.00629407	finngen_R10_C3_MENINGIOMA_EXALLC	20	17605939	0.0541976	0.247935	Brain meningioma	314708	9.64e-06	17586584	3405	20	0.1682	ebi-a-GCST90001489	CD39+ activated CD4 regulatory T cell Absolute Count	0.00573319	19.6225
rs72809762	T	C	T	C	0.3373	-0.255496	0.0675	0.017492	finngen_R10_C3_MENINGIOMA_EXALLC	10	95534397	0.0880258	0.149772	Brain meningioma	314708	4.74e-11	97294154	3405	10	0.0511	ebi-a-GCST90001489	CD39+ activated CD4 regulatory T cell Absolute Count	0.0126343	43.5447
rs7432284	C	A	C	A	0.2441	0.11713	0.068	0.0511212	finngen_R10_C3_MENINGIOMA_EXALLC	3	186376895	0.189254	0.0892222	Brain meningioma	314708	1.2e-06	186094684	3405	3	0.05017	ebi-a-GCST90001489	CD39+ activated CD4 regulatory T cell Absolute Count	0.00690433	23.6588
rs77020191	G	C	G	C	0.2605	-0.160493	0.0542	0.101094	finngen_R10_C3_MENINGIOMA_EXALLC	15	59351250	0.0146916	0.0657786	Brain meningioma	314708	5.66e-06	59643449	3405	15	0.05731	ebi-a-GCST90001489	CD39+ activated CD4 regulatory T cell Absolute Count	0.00603129	20.649
rs78027772	A	G	A	G	0.2212	-0.0900349	0.0846	0.0987312	finngen_R10_C3_MENINGIOMA_EXALLC	7	126608174	0.17261	0.0660144	Brain meningioma	314708	2.29e-06	126248228	3405	7	0.04672	ebi-a-GCST90001489	CD39+ activated CD4 regulatory T cell Absolute Count	0.0065403	22.4032
rs8076447	A	G	A	G	0.1337	0.0351263	0.2515	0.181177	finngen_R10_C3_MENINGIOMA_EXALLC	17	77233801	0.492871	0.0512231	Brain meningioma	314708	5.09e-06	75229883	3405	17	0.02928	ebi-a-GCST90001489	CD39+ activated CD4 regulatory T cell Absolute Count	0.00608628	20.8385
rs1006368	T	C	T	C	0.2024	-0.0213935	0.1224	0.0813183	finngen_R10_C3_MENINGIOMA_EXALLC	10	124658034	0.76641	0.0720141	Brain meningioma	314708	6.82e-07	126346603	3113	10	0.04066	ebi-a-GCST90002084	SSC-A on Natural Killer T	0.00789703	24.7632
rs10422871	T	C	T	C	-0.2765	0.0978033	0.0888	0.0452079	finngen_R10_C3_MENINGIOMA_EXALLC	19	8678966	0.300498	0.0944626	Brain meningioma	314708	3.6e-09	8789227	3113	19	0.04672	ebi-a-GCST90002084	SSC-A on Natural Killer T	0.0111262	35.003
rs10749775	A	C	A	C	0.1882	-0.0943651	0.8657	0.934416	finngen_R10_C3_MENINGIOMA_EXALLC	1	67356404	0.233069	0.0791327	Brain meningioma	314708	1.8e-06	67822087	3113	1	0.03934	ebi-a-GCST90002084	SSC-A on Natural Killer T	0.00729811	22.8713
rs10765790	C	T	C	T	0.1554	0.0340427	0.5524	0.493935	finngen_R10_C3_MENINGIOMA_EXALLC	11	96119570	0.38725	0.0393731	Brain meningioma	314708	1.55e-08	95852734	3113	11	0.02741	ebi-a-GCST90002084	SSC-A on Natural Killer T	0.0102198	32.1222
rs11644532	A	G	A	G	0.2024	-0.00462412	0.1145	0.120019	finngen_R10_C3_MENINGIOMA_EXALLC	16	70623757	0.93974	0.0611681	Brain meningioma	314708	5.94e-06	70657660	3113	16	0.04461	ebi-a-GCST90002084	SSC-A on Natural Killer T	0.00656924	20.572
rs118042158	C	T	C	T	0.867	-0.226979	0.0051	0.0256824	finngen_R10_C3_MENINGIOMA_EXALLC	13	96804205	0.0724519	0.126362	Brain meningioma	314708	8.96e-06	97456459	3113	13	0.1949	ebi-a-GCST90002084	SSC-A on Natural Killer T	0.0063166	19.7759
rs12716653	C	T	C	T	-0.1377	-0.0504154	0.6349	0.563111	finngen_R10_C3_MENINGIOMA_EXALLC	9	87271122	0.204252	0.0397118	Brain meningioma	314708	1.2e-06	89886037	3113	9	0.02831	ebi-a-GCST90002084	SSC-A on Natural Killer T	0.0075426	23.6434
rs138822248	A	G	A	G	-0.5658	0.423083	0.0111	0.00610773	finngen_R10_C3_MENINGIOMA_EXALLC	2	152114093	0.0947785	0.253236	Brain meningioma	314708	9.58e-06	152970607	3113	2	0.1276	ebi-a-GCST90002084	SSC-A on Natural Killer T	0.00627641	19.6492
rs2109396	A	C	A	C	-0.1485	-0.0552084	0.7498	0.84798	finngen_R10_C3_MENINGIOMA_EXALLC	7	14894330	0.316421	0.055107	Brain meningioma	314708	2.26e-06	14933955	3113	7	0.03134	ebi-a-GCST90002084	SSC-A on Natural Killer T	0.00716069	22.4376
rs2198787	C	A	C	A	-0.2554	-0.178418	0.9269	0.982192	finngen_R10_C3_MENINGIOMA_EXALLC	12	61902285	0.226362	0.147479	Brain meningioma	314708	1.33e-06	62296066	3113	12	0.05271	ebi-a-GCST90002084	SSC-A on Natural Killer T	0.00748537	23.4626
rs276951	T	C	T	C	-0.148	0.00357417	0.2713	0.202981	finngen_R10_C3_MENINGIOMA_EXALLC	16	86209581	0.941507	0.0487103	Brain meningioma	314708	7.54e-07	86243187	3113	16	0.02986	ebi-a-GCST90002084	SSC-A on Natural Killer T	0.0078298	24.5507
rs35060274	G	T	G	T	0.159	-0.016596	0.1919	0.218329	finngen_R10_C3_MENINGIOMA_EXALLC	8	57425739	0.7271	0.047555	Brain meningioma	314708	2.69e-06	58338298	3113	8	0.03382	ebi-a-GCST90002084	SSC-A on Natural Killer T	0.0070501	22.0886
rs4707956	A	C	A	C	0.1305	0.109104	0.2812	0.297734	finngen_R10_C3_MENINGIOMA_EXALLC	6	71938637	0.00986575	0.0422804	Brain meningioma	314708	9.27e-06	72648340	3113	6	0.02938	ebi-a-GCST90002084	SSC-A on Natural Killer T	0.00629788	19.7169
rs55657662	A	C	A	C	0.135	-0.0270043	0.2605	0.253582	finngen_R10_C3_MENINGIOMA_EXALLC	13	102022146	0.552076	0.045412	Brain meningioma	314708	9.26e-06	102674496	3113	13	0.03039	ebi-a-GCST90002084	SSC-A on Natural Killer T	0.00629916	19.7209
rs6783507	C	T	C	T	-0.245	-0.142334	0.0634	0.121436	finngen_R10_C3_MENINGIOMA_EXALLC	3	123799411	0.0187919	0.0605772	Brain meningioma	314708	1e-05	123518258	3113	3	0.05538	ebi-a-GCST90002084	SSC-A on Natural Killer T	0.00624777	19.559
rs6918518	C	A	C	A	0.1324	0.0156077	0.3977	0.526498	finngen_R10_C3_MENINGIOMA_EXALLC	6	158509664	0.690642	0.0392167	Brain meningioma	314708	1.74e-06	158930696	3113	6	0.02764	ebi-a-GCST90002084	SSC-A on Natural Killer T	0.00731697	22.9309
rs7183698	C	A	C	A	0.1252	0.0365876	0.3816	0.434812	finngen_R10_C3_MENINGIOMA_EXALLC	15	64577953	0.355821	0.0396245	Brain meningioma	314708	7.7e-06	64870152	3113	15	0.02793	ebi-a-GCST90002084	SSC-A on Natural Killer T	0.00641347	20.0811
rs74777495	T	G	T	G	1.36	-0.0597801	0.0021	0.033872	finngen_R10_C3_MENINGIOMA_EXALLC	18	61243045	0.589817	0.110888	Brain meningioma	314708	4.21e-06	58910278	3113	18	0.2951	ebi-a-GCST90002084	SSC-A on Natural Killer T	0.00677653	21.2256
rs78201778	A	G	A	G	2.293	0.0975486	0.0006	0.0334385	finngen_R10_C3_MENINGIOMA_EXALLC	12	45478570	0.369677	0.10874	Brain meningioma	314708	7.26e-06	45872353	3113	12	0.5103	ebi-a-GCST90002084	SSC-A on Natural Killer T	0.00644422	20.178
rs79523120	C	T	C	T	-2.525	0.0508466	0.0008	0.0394737	finngen_R10_C3_MENINGIOMA_EXALLC	6	65704246	0.616186	0.101437	Brain meningioma	314708	1.13e-06	66414139	3113	6	0.5177	ebi-a-GCST90002084	SSC-A on Natural Killer T	0.0075837	23.7732
rs1006368	T	C	T	C	0.4144	-0.0213935	0.1224	0.0813183	finngen_R10_C3_MENINGIOMA_EXALLC	10	124658034	0.76641	0.0720141	Brain meningioma	314708	3.61e-24	126346603	3113	10	0.04052	ebi-a-GCST90002076	SSC-A on Natural Killer	0.0325065	104.525
rs10512469	T	C	T	C	-0.1684	0.022185	0.1646	0.25001	finngen_R10_C3_MENINGIOMA_EXALLC	17	35443783	0.625853	0.0455009	Brain meningioma	314708	4.31e-06	33770802	3113	17	0.03658	ebi-a-GCST90002076	SSC-A on Natural Killer	0.00676194	21.1796
rs11081793	G	A	G	A	-0.3945	-0.119353	0.0255	0.00995972	finngen_R10_C3_MENINGIOMA_EXALLC	18	22142575	0.548187	0.198764	Brain meningioma	314708	2.57e-06	19722536	3113	18	0.08374	ebi-a-GCST90002076	SSC-A on Natural Killer	0.00707887	22.1794
rs11703193	A	G	A	G	-0.1793	0.045272	0.1597	0.167463	finngen_R10_C3_MENINGIOMA_EXALLC	22	18059257	0.395592	0.0532913	Brain meningioma	314708	1.57e-06	18542023	3113	22	0.03727	ebi-a-GCST90002076	SSC-A on Natural Killer	0.00737982	23.1293
rs12594783	C	T	C	T	-0.1395	-0.0572655	0.2535	0.291039	finngen_R10_C3_MENINGIOMA_EXALLC	15	87497169	0.190269	0.0437214	Brain meningioma	314708	5.42e-06	88040400	3113	15	0.03061	ebi-a-GCST90002076	SSC-A on Natural Killer	0.00662758	20.756
rs147596499	G	A	G	A	0.4951	-0.580403	0.0154	0.00323051	finngen_R10_C3_MENINGIOMA_EXALLC	4	95568226	0.0946041	0.347215	Brain meningioma	314708	6.78e-06	96489377	3113	4	0.1098	ebi-a-GCST90002076	SSC-A on Natural Killer	0.00648896	20.319
rs17606146	A	G	A	G	-0.2168	-0.10138	0.0858	0.0607443	finngen_R10_C3_MENINGIOMA_EXALLC	19	3631136	0.222645	0.083131	Brain meningioma	314708	6.37e-06	3631134	3113	19	0.04794	ebi-a-GCST90002076	SSC-A on Natural Killer	0.00652679	20.4382
rs188107682	A	G	A	G	-0.4965	0.267616	0.0162	0.00182093	finngen_R10_C3_MENINGIOMA_EXALLC	5	170635955	0.588592	0.494781	Brain meningioma	314708	5.74e-06	170062959	3113	5	0.1093	ebi-a-GCST90002076	SSC-A on Natural Killer	0.00658491	20.6214
rs2198787	C	A	C	A	-0.2652	-0.178418	0.9269	0.982192	finngen_R10_C3_MENINGIOMA_EXALLC	12	61902285	0.226362	0.147479	Brain meningioma	314708	6.55e-07	62296066	3113	12	0.05319	ebi-a-GCST90002076	SSC-A on Natural Killer	0.00792234	24.8432
rs28691703	C	T	C	T	0.1706	-0.0397945	0.2127	0.266134	finngen_R10_C3_MENINGIOMA_EXALLC	19	43145154	0.379008	0.0452351	Brain meningioma	314708	2.87e-06	43649306	3113	19	0.03639	ebi-a-GCST90002076	SSC-A on Natural Killer	0.00701067	21.9642
rs2869804	G	A	G	A	-0.1514	0.0413285	0.8008	0.787583	finngen_R10_C3_MENINGIOMA_EXALLC	18	14141134	0.390252	0.0481033	Brain meningioma	314708	7.08e-06	14141133	3113	18	0.03364	ebi-a-GCST90002076	SSC-A on Natural Killer	0.00646463	20.2423
rs2915158	G	A	G	A	0.7087	-0.0573978	0.0072	0.0468195	finngen_R10_C3_MENINGIOMA_EXALLC	7	9872704	0.543829	0.0945546	Brain meningioma	314708	6.93e-06	9912333	3113	7	0.1574	ebi-a-GCST90002076	SSC-A on Natural Killer	0.00647019	20.2599
rs35150190	T	G	T	G	-0.1472	0.0201137	0.2135	0.262911	finngen_R10_C3_MENINGIOMA_EXALLC	19	39795587	0.654608	0.0449599	Brain meningioma	314708	6e-06	40286227	3113	19	0.03246	ebi-a-GCST90002076	SSC-A on Natural Killer	0.00656266	20.5513
rs6850820	A	G	A	G	-0.1642	0.0117792	0.8275	0.686925	finngen_R10_C3_MENINGIOMA_EXALLC	4	148404190	0.782842	0.0427376	Brain meningioma	314708	4.48e-06	149325342	3113	4	0.03573	ebi-a-GCST90002076	SSC-A on Natural Killer	0.00673852	21.1058
rs6863338	T	C	T	C	0.2553	-0.112193	0.084	0.128066	finngen_R10_C3_MENINGIOMA_EXALLC	5	128250904	0.0567728	0.0588923	Brain meningioma	314708	3.85e-07	127586596	3113	5	0.05018	ebi-a-GCST90002076	SSC-A on Natural Killer	0.00824641	25.8679
rs74856421	T	C	T	C	0.22	0.095119	0.0793	0.0741422	finngen_R10_C3_MENINGIOMA_EXALLC	16	3723109	0.205709	0.075166	Brain meningioma	314708	7.79e-06	3773110	3113	16	0.04913	ebi-a-GCST90002076	SSC-A on Natural Killer	0.00640006	20.0388
rs75215140	G	A	G	A	-0.1632	-0.000910561	0.168	0.160713	finngen_R10_C3_MENINGIOMA_EXALLC	2	61908172	0.986444	0.0535905	Brain meningioma	314708	9.04e-06	62135307	3113	2	0.0367	ebi-a-GCST90002076	SSC-A on Natural Killer	0.00631217	19.7619
rs7575742	G	A	G	A	0.1383	0.0238892	0.3696	0.657822	finngen_R10_C3_MENINGIOMA_EXALLC	2	134671432	0.565773	0.0415979	Brain meningioma	314708	7.57e-07	135429002	3113	2	0.02791	ebi-a-GCST90002076	SSC-A on Natural Killer	0.00782588	24.5384
rs767896	T	C	T	C	0.1637	0.00787324	0.2114	0.36203	finngen_R10_C3_MENINGIOMA_EXALLC	6	33823738	0.84777	0.0410142	Brain meningioma	314708	1.31e-06	33791515	3113	6	0.03376	ebi-a-GCST90002076	SSC-A on Natural Killer	0.00749628	23.4971
rs77154024	C	T	C	T	1.113	-0.0184302	0.0027	0.0402686	finngen_R10_C3_MENINGIOMA_EXALLC	4	71680547	0.854226	0.100312	Brain meningioma	314708	4.42e-06	72546264	3113	4	0.242	ebi-a-GCST90002076	SSC-A on Natural Killer	0.006749	21.1388
rs79025422	A	G	A	G	0.5466	0.0732473	0.0148	0.0448268	finngen_R10_C3_MENINGIOMA_EXALLC	5	80940864	0.442139	0.0953014	Brain meningioma	314708	2.06e-06	80236683	3113	5	0.1149	ebi-a-GCST90002076	SSC-A on Natural Killer	0.00721729	22.6162
rs873220	A	G	A	G	-0.1277	0.0211648	0.3392	0.390019	finngen_R10_C3_MENINGIOMA_EXALLC	21	32009849	0.599744	0.0403317	Brain meningioma	314708	9.57e-06	33382162	3113	21	0.02879	ebi-a-GCST90002076	SSC-A on Natural Killer	0.00628034	19.6616
rs9912354	T	C	T	C	0.1471	-0.0294684	0.5254	0.35304	finngen_R10_C3_MENINGIOMA_EXALLC	17	35478711	0.476104	0.0413544	Brain meningioma	314708	6.8e-08	33805730	3113	17	0.02719	ebi-a-GCST90002076	SSC-A on Natural Killer	0.00931459	29.2501
rs1006368	T	C	T	C	0.389	-0.0213935	0.1224	0.0813183	finngen_R10_C3_MENINGIOMA_EXALLC	10	124658034	0.76641	0.0720141	Brain meningioma	314708	5.08e-22	126346603	3113	10	0.04003	ebi-a-GCST90001969	FSC-A on Natural Killer	0.0294422	94.3733
rs10919543	G	A	G	A	-0.1509	0.000843989	0.5475	0.266674	finngen_R10_C3_MENINGIOMA_EXALLC	1	161538827	0.984958	0.0447668	Brain meningioma	314708	3.03e-08	161508617	3113	1	0.02717	ebi-a-GCST90001969	FSC-A on Natural Killer	0.00981156	30.8262
rs111460281	A	G	A	G	0.2794	-0.0841503	0.0524	0.0261092	finngen_R10_C3_MENINGIOMA_EXALLC	21	45017241	0.495268	0.123396	Brain meningioma	314708	5.54e-06	46437156	3113	21	0.06138	ebi-a-GCST90001969	FSC-A on Natural Killer	0.00661209	20.7071
rs117893932	G	A	G	A	0.2818	-0.176719	0.0501	0.0067589	finngen_R10_C3_MENINGIOMA_EXALLC	18	58902807	0.458979	0.238639	Brain meningioma	314708	4.84e-06	56570039	3113	18	0.06153	ebi-a-GCST90001969	FSC-A on Natural Killer	0.00669287	20.9618
rs12425743	G	A	G	A	0.8813	0.0824403	0.0055	0.0932581	finngen_R10_C3_MENINGIOMA_EXALLC	12	86152623	0.225123	0.067963	Brain meningioma	314708	1.43e-06	86546401	3113	12	0.1825	ebi-a-GCST90001969	FSC-A on Natural Killer	0.00743535	23.3047
rs12542554	T	C	T	C	0.2057	0.0649231	0.1031	0.103121	finngen_R10_C3_MENINGIOMA_EXALLC	8	5722212	0.317953	0.0650094	Brain meningioma	314708	2.4e-06	5579734	3113	8	0.04354	ebi-a-GCST90001969	FSC-A on Natural Killer	0.00711885	22.3055
rs145419574	T	C	T	C	1.098	-0.13911	0.0029	0.022204	finngen_R10_C3_MENINGIOMA_EXALLC	6	17386355	0.304674	0.135524	Brain meningioma	314708	4.3e-06	17386586	3113	6	0.2386	ebi-a-GCST90001969	FSC-A on Natural Killer	0.00675679	21.1634
rs146765347	T	C	T	C	-0.286	-0.0556155	0.0495	0.0245229	finngen_R10_C3_MENINGIOMA_EXALLC	11	11391708	0.665298	0.128558	Brain meningioma	314708	5.01e-06	11413255	3113	11	0.06255	ebi-a-GCST90001969	FSC-A on Natural Killer	0.00667101	20.8929
rs16970975	A	G	A	G	-0.1698	0.0224262	0.1659	0.249973	finngen_R10_C3_MENINGIOMA_EXALLC	17	35443687	0.622153	0.0455076	Brain meningioma	314708	2.45e-06	33770706	3113	17	0.03597	ebi-a-GCST90001969	FSC-A on Natural Killer	0.00710751	22.2698
rs1735091	T	C	T	C	-0.1744	0.0357445	0.8614	0.874114	finngen_R10_C3_MENINGIOMA_EXALLC	7	153298920	0.54878	0.059615	Brain meningioma	314708	4.5e-06	152996005	3113	7	0.03795	ebi-a-GCST90001969	FSC-A on Natural Killer	0.00673836	21.1052
rs2774933	A	G	A	G	0.1363	-0.0207277	0.3455	0.48409	finngen_R10_C3_MENINGIOMA_EXALLC	1	62171390	0.599773	0.0395019	Brain meningioma	314708	1.3e-06	62637062	3113	1	0.0281	ebi-a-GCST90001969	FSC-A on Natural Killer	0.00750119	23.5126
rs34700818	T	C	T	C	0.133	0.0272837	0.2584	0.290219	finngen_R10_C3_MENINGIOMA_EXALLC	17	50868392	0.5297	0.0434134	Brain meningioma	314708	9.94e-06	48945753	3113	17	0.03006	ebi-a-GCST90001969	FSC-A on Natural Killer	0.00624919	19.5635
rs55708007	G	C	G	C	0.3112	-0.219458	0.0448	0.0184276	finngen_R10_C3_MENINGIOMA_EXALLC	21	45393228	0.130249	0.145037	Brain meningioma	314708	1.65e-06	46813143	3113	21	0.0648	ebi-a-GCST90001969	FSC-A on Natural Killer	0.00735435	23.0489
rs5768144	G	A	G	A	-0.1937	0.000536441	0.1111	0.116331	finngen_R10_C3_MENINGIOMA_EXALLC	22	47911484	0.992971	0.0608893	Brain meningioma	314708	5.05e-06	48307233	3113	22	0.04237	ebi-a-GCST90001969	FSC-A on Natural Killer	0.00666895	20.8864
rs73112545	T	C	T	C	-0.139	-0.125782	0.2795	0.17447	finngen_R10_C3_MENINGIOMA_EXALLC	3	2657645	0.0151513	0.0517889	Brain meningioma	314708	2.24e-06	2699329	3113	3	0.02933	ebi-a-GCST90001969	FSC-A on Natural Killer	0.00716315	22.4453
rs78273995	G	A	G	A	0.1351	-0.0135938	0.2703	0.164241	finngen_R10_C3_MENINGIOMA_EXALLC	14	78647227	0.798761	0.0533193	Brain meningioma	314708	8e-06	79113570	3113	14	0.0302	ebi-a-GCST90001969	FSC-A on Natural Killer	0.00638756	19.9994
rs79678187	C	G	C	G	-0.1634	0.141952	0.1918	0.0698516	finngen_R10_C3_MENINGIOMA_EXALLC	9	89244378	0.0662522	0.0772861	Brain meningioma	314708	1.21e-06	91859293	3113	9	0.0336	ebi-a-GCST90001969	FSC-A on Natural Killer	0.0075398	23.6345
rs9912354	T	C	T	C	0.1606	-0.0294684	0.5254	0.35304	finngen_R10_C3_MENINGIOMA_EXALLC	17	35478711	0.476104	0.0413544	Brain meningioma	314708	2.34e-09	33805730	3113	17	0.02681	ebi-a-GCST90001969	FSC-A on Natural Killer	0.0113957	35.8607
rs1007033	T	C	T	C	37.39	-0.0139216	0.0396	0.0258883	finngen_R10_C3_MENINGIOMA_EXALLC	17	33368756	0.910532	0.123894	Brain meningioma	314708	5.59e-08	31695774	3408	17	6.868	ebi-a-GCST90001695	CD45RA- CD28- CD8+ T cell Absolute Count	0.00862165	29.6207
rs10759064	G	A	G	A	-13.2	0.0951936	0.5346	0.603125	finngen_R10_C3_MENINGIOMA_EXALLC	9	9405003	0.0177003	0.0401351	Brain meningioma	314708	3.84e-07	9405003	3408	9	2.596	ebi-a-GCST90001695	CD45RA- CD28- CD8+ T cell Absolute Count	0.00752933	25.8395
rs111417549	T	C	T	C	303.3	0.00525944	0.0006	0.032579	finngen_R10_C3_MENINGIOMA_EXALLC	11	36562931	0.962768	0.112668	Brain meningioma	314708	1.95e-08	36584481	3408	11	53.88	ebi-a-GCST90001695	CD45RA- CD28- CD8+ T cell Absolute Count	0.00921236	31.669
rs111456999	A	G	A	G	56.51	-0.118568	0.0113	0.0260125	finngen_R10_C3_MENINGIOMA_EXALLC	8	3298540	0.338031	0.123758	Brain meningioma	314708	5.26e-06	3156062	3408	8	12.39	ebi-a-GCST90001695	CD45RA- CD28- CD8+ T cell Absolute Count	0.00606688	20.7899
rs11160382	T	C	T	C	18.54	0.000268808	0.1404	0.211208	finngen_R10_C3_MENINGIOMA_EXALLC	14	97105924	0.995681	0.0496615	Brain meningioma	314708	1.48e-06	97572261	3408	14	3.845	ebi-a-GCST90001695	CD45RA- CD28- CD8+ T cell Absolute Count	0.00677601	23.2366
rs111731860	T	C	T	C	36.01	-0.475095	0.0296	0.000894729	finngen_R10_C3_MENINGIOMA_EXALLC	5	175694765	0.489812	0.687936	Brain meningioma	314708	4.51e-06	175121768	3408	5	7.839	ebi-a-GCST90001695	CD45RA- CD28- CD8+ T cell Absolute Count	0.00615382	21.0897
rs111953852	G	A	G	A	137.6	0.0643305	0.0025	0.0115894	finngen_R10_C3_MENINGIOMA_EXALLC	14	83728196	0.724096	0.182244	Brain meningioma	314708	1.82e-08	84194540	3408	14	24.38	ebi-a-GCST90001695	CD45RA- CD28- CD8+ T cell Absolute Count	0.00926039	31.8357
rs111978771	C	T	C	T	123.8	-0.0604263	0.0043	0.0230829	finngen_R10_C3_MENINGIOMA_EXALLC	1	20699417	0.649992	0.133164	Brain meningioma	314708	3.21e-10	21025910	3408	1	19.64	ebi-a-GCST90001695	CD45RA- CD28- CD8+ T cell Absolute Count	0.0115246	39.7103
rs111981818	G	A	G	A	133.9	0.316644	0.0028	0.00956945	finngen_R10_C3_MENINGIOMA_EXALLC	4	2897921	0.11891	0.20306	Brain meningioma	314708	5.41e-08	2899648	3408	4	24.58	ebi-a-GCST90001695	CD45RA- CD28- CD8+ T cell Absolute Count	0.00863242	29.658
rs112028149	T	C	T	C	105.2	-0.0553245	0.0035	0.00121144	finngen_R10_C3_MENINGIOMA_EXALLC	4	59910192	0.925779	0.593885	Brain meningioma	314708	1.7e-06	60775910	3408	4	21.94	ebi-a-GCST90001695	CD45RA- CD28- CD8+ T cell Absolute Count	0.00670098	22.9775
rs11232730	A	C	A	C	40.36	0.0132593	0.0283	0.137883	finngen_R10_C3_MENINGIOMA_EXALLC	11	81570781	0.817244	0.0573772	Brain meningioma	314708	2.2e-07	81281823	3408	11	7.773	ebi-a-GCST90001695	CD45RA- CD28- CD8+ T cell Absolute Count	0.0078488	26.9445
rs112362737	G	T	G	T	278.5	0.318448	0.0012	0.0117114	finngen_R10_C3_MENINGIOMA_EXALLC	19	24339705	0.35202	0.342168	Brain meningioma	314708	1.04e-11	24522507	3408	19	40.8	ebi-a-GCST90001695	CD45RA- CD28- CD8+ T cell Absolute Count	0.0134875	46.5667
rs112545773	A	G	A	G	278.7	0.0945899	0.0004	0.0464373	finngen_R10_C3_MENINGIOMA_EXALLC	3	141362560	0.314487	0.0940397	Brain meningioma	314708	9.84e-06	141081402	3408	3	62.95	ebi-a-GCST90001695	CD45RA- CD28- CD8+ T cell Absolute Count	0.00571863	19.5897
rs112568609	T	C	T	C	87.63	0.154548	0.0076	0.00404458	finngen_R10_C3_MENINGIOMA_EXALLC	15	27573379	0.630543	0.321331	Brain meningioma	314708	9.6e-09	27818525	3408	15	15.24	ebi-a-GCST90001695	CD45RA- CD28- CD8+ T cell Absolute Count	0.00960822	33.0431
rs112785730	A	G	A	G	115.7	0.158056	0.0026	0.0124582	finngen_R10_C3_MENINGIOMA_EXALLC	2	127073951	0.374974	0.178152	Brain meningioma	314708	2.32e-06	127831527	3408	2	24.44	ebi-a-GCST90001695	CD45RA- CD28- CD8+ T cell Absolute Count	0.00653308	22.398
rs112839187	A	G	A	G	444.1	0.324961	0.0003	0.0066107	finngen_R10_C3_MENINGIOMA_EXALLC	2	237513707	0.200973	0.254117	Brain meningioma	314708	7.31e-09	238422350	3408	2	76.59	ebi-a-GCST90001695	CD45RA- CD28- CD8+ T cell Absolute Count	0.00976909	33.6018
rs112857714	T	C	T	C	286.9	-0.0091432	0.0009	0.0418757	finngen_R10_C3_MENINGIOMA_EXALLC	6	148140982	0.927099	0.0999307	Brain meningioma	314708	2.84e-10	148462118	3408	6	45.35	ebi-a-GCST90001695	CD45RA- CD28- CD8+ T cell Absolute Count	0.0116074	39.9992
rs113432575	T	C	T	C	345.8	0.133427	0.0006	0.0093094	finngen_R10_C3_MENINGIOMA_EXALLC	21	28756038	0.518114	0.206461	Brain meningioma	314708	1.48e-09	30128360	3408	21	57.03	ebi-a-GCST90001695	CD45RA- CD28- CD8+ T cell Absolute Count	0.0106729	36.7442
rs113447030	A	G	A	G	68.16	-0.0630085	0.0075	0.0483109	finngen_R10_C3_MENINGIOMA_EXALLC	9	122103053	0.490893	0.0914641	Brain meningioma	314708	7.82e-06	124865332	3408	9	15.23	ebi-a-GCST90001695	CD45RA- CD28- CD8+ T cell Absolute Count	0.00584272	20.0173
rs113759128	T	C	T	C	75.56	0.571388	0.0065	0.000965053	finngen_R10_C3_MENINGIOMA_EXALLC	1	28131823	0.348893	0.609976	Brain meningioma	314708	2.63e-06	28458334	3408	1	16.06	ebi-a-GCST90001695	CD45RA- CD28- CD8+ T cell Absolute Count	0.0064533	22.1227
rs113819655	T	C	T	C	442.7	-0.208397	0.0004	0.00737551	finngen_R10_C3_MENINGIOMA_EXALLC	13	99934688	0.362342	0.228779	Brain meningioma	314708	3.9e-12	100586942	3408	13	63.56	ebi-a-GCST90001695	CD45RA- CD28- CD8+ T cell Absolute Count	0.014035	48.4838
rs114057146	T	A	T	A	203.6	-0.108293	0.0013	0.0137968	finngen_R10_C3_MENINGIOMA_EXALLC	3	190786914	0.52946	0.172214	Brain meningioma	314708	8.35e-08	190504703	3408	3	37.91	ebi-a-GCST90001695	CD45RA- CD28- CD8+ T cell Absolute Count	0.00839244	28.8266
rs114109475	A	G	A	G	76.96	-0.169614	0.0075	0.00263583	finngen_R10_C3_MENINGIOMA_EXALLC	4	47214922	0.668202	0.395726	Brain meningioma	314708	6.26e-07	47216939	3408	4	15.41	ebi-a-GCST90001695	CD45RA- CD28- CD8+ T cell Absolute Count	0.00726538	24.927
rs114128029	T	C	T	C	116.9	-0.0396453	0.0025	0.0162374	finngen_R10_C3_MENINGIOMA_EXALLC	5	79774198	0.799883	0.156393	Brain meningioma	314708	7.84e-06	79070021	3408	5	26.12	ebi-a-GCST90001695	CD45RA- CD28- CD8+ T cell Absolute Count	0.00584303	20.0183
rs114216104	T	C	T	C	591	-0.227826	0.0001	0.0245062	finngen_R10_C3_MENINGIOMA_EXALLC	5	140751901	0.0762448	0.128504	Brain meningioma	314708	1.16e-09	140131486	3408	5	96.85	ebi-a-GCST90001695	CD45RA- CD28- CD8+ T cell Absolute Count	0.0108083	37.2152
rs114507999	A	G	A	G	176.7	0.126203	0.0022	0.02479	finngen_R10_C3_MENINGIOMA_EXALLC	1	21565773	0.315835	0.125819	Brain meningioma	314708	1.92e-09	21892266	3408	1	29.35	ebi-a-GCST90001695	CD45RA- CD28- CD8+ T cell Absolute Count	0.0105236	36.2245
rs114619811	G	A	G	A	240.1	-0.0438641	0.0006	0.0356987	finngen_R10_C3_MENINGIOMA_EXALLC	4	71009967	0.680815	0.106634	Brain meningioma	314708	2.52e-06	71875684	3408	4	50.93	ebi-a-GCST90001695	CD45RA- CD28- CD8+ T cell Absolute Count	0.0064791	22.2117
rs114763811	A	C	A	C	979.6	-0.022024	0.0001	0.0159515	finngen_R10_C3_MENINGIOMA_EXALLC	2	190454383	0.887828	0.15614	Brain meningioma	314708	2.52e-09	191319109	3408	2	163.9	ebi-a-GCST90001695	CD45RA- CD28- CD8+ T cell Absolute Count	0.0103732	35.7014
rs114801643	A	C	A	C	436	-0.0776788	0.0003	0.0321986	finngen_R10_C3_MENINGIOMA_EXALLC	6	65606279	0.493336	0.113398	Brain meningioma	314708	6.72e-09	66316172	3408	6	75.02	ebi-a-GCST90001695	CD45RA- CD28- CD8+ T cell Absolute Count	0.00981378	33.757
rs114918537	A	G	A	G	1765	-0.178485	NA	0.0139959	finngen_R10_C3_MENINGIOMA_EXALLC	5	2669866	0.301622	0.172789	Brain meningioma	314708	1.74e-06	2669980	3408	5	368.5	ebi-a-GCST90001695	CD45RA- CD28- CD8+ T cell Absolute Count	0.00668654	22.9276
rs114935210	G	A	G	A	161	-1.02161	0.0013	0.000433087	finngen_R10_C3_MENINGIOMA_EXALLC	5	135430586	0.284517	0.95457	Brain meningioma	314708	6.54e-06	134766276	3408	5	35.65	ebi-a-GCST90001695	CD45RA- CD28- CD8+ T cell Absolute Count	0.00594897	20.3835
rs115379408	A	G	A	G	450.6	0.0624242	0.0003	0.00882797	finngen_R10_C3_MENINGIOMA_EXALLC	6	18616898	0.770306	0.2138	Brain meningioma	314708	7.79e-09	18617129	3408	6	77.86	ebi-a-GCST90001695	CD45RA- CD28- CD8+ T cell Absolute Count	0.0097321	33.4733
rs115445664	G	A	G	A	349.4	0.294061	0.0003	0.012977	finngen_R10_C3_MENINGIOMA_EXALLC	3	126767229	0.0895241	0.17319	Brain meningioma	314708	7.87e-07	126486072	3408	3	70.62	ebi-a-GCST90001695	CD45RA- CD28- CD8+ T cell Absolute Count	0.00713153	24.4644
rs115485721	A	T	A	T	69.53	0.0954193	0.0139	0.121349	finngen_R10_C3_MENINGIOMA_EXALLC	6	65073708	0.115337	0.0605971	Brain meningioma	314708	1.87e-09	65783601	3408	6	11.54	ebi-a-GCST90001695	CD45RA- CD28- CD8+ T cell Absolute Count	0.0105398	36.2809
rs115486816	A	G	A	G	127.9	0.102631	0.0023	0.00383982	finngen_R10_C3_MENINGIOMA_EXALLC	1	56122375	0.752442	0.325377	Brain meningioma	314708	1.04e-06	56588047	3408	1	26.15	ebi-a-GCST90001695	CD45RA- CD28- CD8+ T cell Absolute Count	0.00697044	23.908
rs115546994	T	A	T	A	383.2	0.051141	0.0004	0.00673723	finngen_R10_C3_MENINGIOMA_EXALLC	5	159635847	0.841157	0.255177	Brain meningioma	314708	7.72e-11	159062854	3408	5	58.71	ebi-a-GCST90001695	CD45RA- CD28- CD8+ T cell Absolute Count	0.0123462	42.5767
rs115569583	T	C	T	C	1448	-0.014768	NA	0.00869734	finngen_R10_C3_MENINGIOMA_EXALLC	5	146431326	0.944694	0.212883	Brain meningioma	314708	7.53e-07	145810889	3408	5	292.2	ebi-a-GCST90001695	CD45RA- CD28- CD8+ T cell Absolute Count	0.00715416	24.5427
rs115879183	G	A	G	A	281.9	0.460907	0.0009	0.0134278	finngen_R10_C3_MENINGIOMA_EXALLC	3	194626647	0.0100598	0.179079	Brain meningioma	314708	5.1e-10	194347376	3408	3	45.23	ebi-a-GCST90001695	CD45RA- CD28- CD8+ T cell Absolute Count	0.0112698	38.8224
rs115928015	C	G	C	G	318.1	0.120315	0.0004	0.00697105	finngen_R10_C3_MENINGIOMA_EXALLC	4	155134537	0.614939	0.239178	Brain meningioma	314708	3.51e-07	156055689	3408	4	62.32	ebi-a-GCST90001695	CD45RA- CD28- CD8+ T cell Absolute Count	0.00758692	26.0386
rs115945428	A	G	A	G	61.26	-0.0131516	0.0092	0.0222965	finngen_R10_C3_MENINGIOMA_EXALLC	3	110374720	0.920555	0.131866	Brain meningioma	314708	9.91e-06	110093567	3408	3	13.84	ebi-a-GCST90001695	CD45RA- CD28- CD8+ T cell Absolute Count	0.00571601	19.5806
rs115954619	A	G	A	G	213	0.066489	0.0015	0.0169317	finngen_R10_C3_MENINGIOMA_EXALLC	2	174032269	0.669936	0.155991	Brain meningioma	314708	7.23e-09	174896997	3408	2	36.73	ebi-a-GCST90001695	CD45RA- CD28- CD8+ T cell Absolute Count	0.00977132	33.6095
rs116581718	C	T	C	T	384.3	-0.151119	0.0006	0.011598	finngen_R10_C3_MENINGIOMA_EXALLC	5	29413505	0.411672	0.184078	Brain meningioma	314708	4.14e-11	29413612	3408	5	58.05	ebi-a-GCST90001695	CD45RA- CD28- CD8+ T cell Absolute Count	0.0126966	43.8007
rs116779558	G	T	G	T	248.4	-0.0485368	0.0007	0.0165699	finngen_R10_C3_MENINGIOMA_EXALLC	3	77019863	0.758267	0.157711	Brain meningioma	314708	1.44e-07	77069014	3408	3	47.12	ebi-a-GCST90001695	CD45RA- CD28- CD8+ T cell Absolute Count	0.00808846	27.774
rs116807650	T	C	T	C	276.6	0.063164	0.0007	0.0113517	finngen_R10_C3_MENINGIOMA_EXALLC	4	111684585	0.735291	0.186823	Brain meningioma	314708	9.2e-08	112605741	3408	4	51.66	ebi-a-GCST90001695	CD45RA- CD28- CD8+ T cell Absolute Count	0.00834177	28.6511
rs116848911	A	G	A	G	110	0.0269609	0.0029	0.0378093	finngen_R10_C3_MENINGIOMA_EXALLC	14	78575951	0.795178	0.103858	Brain meningioma	314708	1.09e-06	79042294	3408	14	22.52	ebi-a-GCST90001695	CD45RA- CD28- CD8+ T cell Absolute Count	0.00695215	23.8448
rs116865617	C	A	C	A	120.1	0.0793998	0.0029	0.014411	finngen_R10_C3_MENINGIOMA_EXALLC	19	14424543	0.632677	0.166121	Brain meningioma	314708	2.16e-06	14535355	3408	19	25.31	ebi-a-GCST90001695	CD45RA- CD28- CD8+ T cell Absolute Count	0.0065636	22.5033
rs116876186	C	T	C	T	647.9	0.263619	0.0001	0.0344875	finngen_R10_C3_MENINGIOMA_EXALLC	17	16543132	0.00835064	0.0999483	Brain meningioma	314708	6.57e-11	16446446	3408	17	98.9	ebi-a-GCST90001695	CD45RA- CD28- CD8+ T cell Absolute Count	0.0124362	42.8912
rs116928874	G	C	G	C	28.39	0.0597949	0.0462	0.0184149	finngen_R10_C3_MENINGIOMA_EXALLC	14	22488050	0.681868	0.145871	Brain meningioma	314708	7.38e-06	22957038	3408	14	6.325	ebi-a-GCST90001695	CD45RA- CD28- CD8+ T cell Absolute Count	0.00587693	20.1351
rs116941636	A	G	A	G	210.2	-0.0201746	0.0019	0.00974318	finngen_R10_C3_MENINGIOMA_EXALLC	16	79723149	0.91862	0.197457	Brain meningioma	314708	3.44e-12	79757046	3408	16	30.1	ebi-a-GCST90001695	CD45RA- CD28- CD8+ T cell Absolute Count	0.0141079	48.7391
rs116959045	G	T	G	T	172.7	-0.0362679	0.0022	0.00650617	finngen_R10_C3_MENINGIOMA_EXALLC	8	53017211	0.880846	0.241953	Brain meningioma	314708	1.12e-09	53929771	3408	8	28.26	ebi-a-GCST90001695	CD45RA- CD28- CD8+ T cell Absolute Count	0.0108395	37.3238
rs116960471	T	G	T	G	447.9	0.336164	0.0003	0.0011886	finngen_R10_C3_MENINGIOMA_EXALLC	8	1601809	0.56613	0.585897	Brain meningioma	314708	1.84e-07	1549975	3408	8	85.71	ebi-a-GCST90001695	CD45RA- CD28- CD8+ T cell Absolute Count	0.00794938	27.2926
rs117006645	G	A	G	A	308.2	0.46105	0.0004	0.00384371	finngen_R10_C3_MENINGIOMA_EXALLC	10	106384038	0.152449	0.322202	Brain meningioma	314708	1.41e-07	108143796	3408	10	58.42	ebi-a-GCST90001695	CD45RA- CD28- CD8+ T cell Absolute Count	0.00810047	27.8155
rs117036387	G	A	G	A	84.27	-0.0389107	0.0075	0.0150872	finngen_R10_C3_MENINGIOMA_EXALLC	20	3540425	0.809112	0.161073	Brain meningioma	314708	4.04e-08	3521072	3408	20	15.32	ebi-a-GCST90001695	CD45RA- CD28- CD8+ T cell Absolute Count	0.00880015	30.2394
rs117048727	T	C	T	C	368.8	0.00682585	0.0004	0.0255991	finngen_R10_C3_MENINGIOMA_EXALLC	13	43690550	0.956265	0.124467	Brain meningioma	314708	2.59e-08	44264686	3408	13	66.09	ebi-a-GCST90001695	CD45RA- CD28- CD8+ T cell Absolute Count	0.00905442	31.1211
rs11716645	G	A	G	A	159.7	-0.00788795	0.0025	0.0944796	finngen_R10_C3_MENINGIOMA_EXALLC	3	29361417	0.906976	0.0675025	Brain meningioma	314708	2.42e-09	29402908	3408	3	26.69	ebi-a-GCST90001695	CD45RA- CD28- CD8+ T cell Absolute Count	0.0103962	35.7814
rs117196114	A	G	A	G	201.5	0.0960983	0.0018	0.0211307	finngen_R10_C3_MENINGIOMA_EXALLC	9	81238267	0.493707	0.140407	Brain meningioma	314708	4.11e-10	83853182	3408	9	32.14	ebi-a-GCST90001695	CD45RA- CD28- CD8+ T cell Absolute Count	0.0114019	39.2829
rs117247210	T	C	T	C	2555	-0.116975	NA	0.00283501	finngen_R10_C3_MENINGIOMA_EXALLC	12	10264129	0.758971	0.381233	Brain meningioma	314708	2.96e-07	10416728	3408	12	497.5	ebi-a-GCST90001695	CD45RA- CD28- CD8+ T cell Absolute Count	0.00767976	26.3597
rs117262195	T	C	T	C	270.5	-0.00891425	0.0013	0.0139212	finngen_R10_C3_MENINGIOMA_EXALLC	16	5941814	0.958426	0.171004	Brain meningioma	314708	1.55e-11	5991815	3408	16	39.98	ebi-a-GCST90001695	CD45RA- CD28- CD8+ T cell Absolute Count	0.0132542	45.7503
rs117271894	A	G	A	G	192.8	0.341047	0.0022	0.00952154	finngen_R10_C3_MENINGIOMA_EXALLC	8	111869445	0.0906943	0.201595	Brain meningioma	314708	1.63e-08	112881674	3408	8	34.06	ebi-a-GCST90001695	CD45RA- CD28- CD8+ T cell Absolute Count	0.00931453	32.0236
rs117277690	G	A	G	A	356.8	-0.229482	0.0004	0.0145631	finngen_R10_C3_MENINGIOMA_EXALLC	11	33300613	0.165513	0.16548	Brain meningioma	314708	6.19e-08	33322159	3408	11	65.76	ebi-a-GCST90001695	CD45RA- CD28- CD8+ T cell Absolute Count	0.00856428	29.4219
rs117362948	A	G	A	G	262.2	0.334225	0.0004	0.00959608	finngen_R10_C3_MENINGIOMA_EXALLC	16	50135684	0.103199	0.205104	Brain meningioma	314708	8.24e-06	50169595	3408	16	58.71	ebi-a-GCST90001695	CD45RA- CD28- CD8+ T cell Absolute Count	0.00581845	19.9336
rs117413806	C	T	C	T	364.8	0.0750653	0.0004	0.0235259	finngen_R10_C3_MENINGIOMA_EXALLC	11	16268792	0.564689	0.130346	Brain meningioma	314708	3.57e-08	16290338	3408	11	66.04	ebi-a-GCST90001695	CD45RA- CD28- CD8+ T cell Absolute Count	0.00887411	30.4958
rs117428784	A	C	A	C	472.2	0.28734	0.0004	0.00621628	finngen_R10_C3_MENINGIOMA_EXALLC	19	42918805	0.300982	0.277804	Brain meningioma	314708	2.03e-11	43422957	3408	19	70.2	ebi-a-GCST90001695	CD45RA- CD28- CD8+ T cell Absolute Count	0.0131024	45.2192
rs117431224	G	A	G	A	385.7	0.171182	0.0004	0.0220653	finngen_R10_C3_MENINGIOMA_EXALLC	11	44334846	0.201745	0.134092	Brain meningioma	314708	2.31e-08	44356396	3408	11	68.87	ebi-a-GCST90001695	CD45RA- CD28- CD8+ T cell Absolute Count	0.00911929	31.3461
rs117437702	G	A	G	A	46.12	0.00906197	0.0185	0.023128	finngen_R10_C3_MENINGIOMA_EXALLC	10	108992921	0.944843	0.130983	Brain meningioma	314708	2.61e-06	110752679	3408	10	9.799	ebi-a-GCST90001695	CD45RA- CD28- CD8+ T cell Absolute Count	0.00645805	22.1391
rs117469911	A	C	A	C	132.8	-0.177092	0.0035	0.0112871	finngen_R10_C3_MENINGIOMA_EXALLC	7	80162028	0.360108	0.19351	Brain meningioma	314708	1.24e-10	79791344	3408	7	20.58	ebi-a-GCST90001695	CD45RA- CD28- CD8+ T cell Absolute Count	0.0120707	41.6151
rs117475878	T	C	T	C	159.2	-0.216695	0.0022	0.0185662	finngen_R10_C3_MENINGIOMA_EXALLC	14	32240792	0.150896	0.150862	Brain meningioma	314708	1.09e-07	32709998	3408	14	29.91	ebi-a-GCST90001695	CD45RA- CD28- CD8+ T cell Absolute Count	0.00824439	28.3138
rs117500319	A	G	A	G	230.6	0.174368	0.0007	0.00930745	finngen_R10_C3_MENINGIOMA_EXALLC	16	3058126	0.406078	0.209876	Brain meningioma	314708	2.09e-06	3108127	3408	16	48.53	ebi-a-GCST90001695	CD45RA- CD28- CD8+ T cell Absolute Count	0.00658159	22.5654
rs117505371	G	T	G	T	2050	0.0501477	NA	0.0125063	finngen_R10_C3_MENINGIOMA_EXALLC	7	125924402	0.779654	0.179246	Brain meningioma	314708	2.93e-07	125564456	3408	7	399	ebi-a-GCST90001695	CD45RA- CD28- CD8+ T cell Absolute Count	0.00768619	26.382
rs117514047	C	A	C	A	462.3	0.370461	0.0003	0.00385489	finngen_R10_C3_MENINGIOMA_EXALLC	21	24943893	0.255084	0.325512	Brain meningioma	314708	2.71e-08	26316207	3408	21	82.97	ebi-a-GCST90001695	CD45RA- CD28- CD8+ T cell Absolute Count	0.0090275	31.0278
rs117708200	G	A	G	A	284.3	0.361682	0.0009	0.0095186	finngen_R10_C3_MENINGIOMA_EXALLC	1	121531414	0.0742934	0.202645	Brain meningioma	314708	6.56e-08	121273212	3408	1	52.5	ebi-a-GCST90001695	CD45RA- CD28- CD8+ T cell Absolute Count	0.00853129	29.3076
rs117739788	T	C	T	C	268.9	-0.166634	0.0004	0.0246348	finngen_R10_C3_MENINGIOMA_EXALLC	10	55124608	0.191148	0.127475	Brain meningioma	314708	9.51e-06	56884368	3408	10	60.64	ebi-a-GCST90001695	CD45RA- CD28- CD8+ T cell Absolute Count	0.00573674	19.6521
rs117785622	T	G	T	G	232.5	0.126066	0.001	0.0248602	finngen_R10_C3_MENINGIOMA_EXALLC	12	131799037	0.324227	0.127881	Brain meningioma	314708	3.63e-08	132283582	3408	12	42.11	ebi-a-GCST90001695	CD45RA- CD28- CD8+ T cell Absolute Count	0.00886561	30.4664
rs117804407	G	A	G	A	2185	0.0515469	NA	0.022486	finngen_R10_C3_MENINGIOMA_EXALLC	16	5894115	0.698723	0.133181	Brain meningioma	314708	2.46e-08	5944116	3408	16	391	ebi-a-GCST90001695	CD45RA- CD28- CD8+ T cell Absolute Count	0.00908005	31.21
rs117845490	C	T	C	T	152.1	0.134083	0.0022	0.0326375	finngen_R10_C3_MENINGIOMA_EXALLC	7	113608315	0.226567	0.110881	Brain meningioma	314708	4.58e-07	113248370	3408	7	30.1	ebi-a-GCST90001695	CD45RA- CD28- CD8+ T cell Absolute Count	0.00743676	25.5194
rs117863142	A	G	A	G	117.3	0.0242972	0.0035	0.0096856	finngen_R10_C3_MENINGIOMA_EXALLC	16	79212089	0.90473	0.203003	Brain meningioma	314708	1.25e-07	79245986	3408	16	22.14	ebi-a-GCST90001695	CD45RA- CD28- CD8+ T cell Absolute Count	0.00816919	28.0534
rs117905416	G	C	G	C	272.3	-0.136424	0.0004	0.0285682	finngen_R10_C3_MENINGIOMA_EXALLC	4	48117646	0.257269	0.120423	Brain meningioma	314708	7.03e-06	48119663	3408	4	60.5	ebi-a-GCST90001695	CD45RA- CD28- CD8+ T cell Absolute Count	0.00590896	20.2456
rs117975109	T	G	T	G	308.9	-0.34982	0.0006	0.00217916	finngen_R10_C3_MENINGIOMA_EXALLC	12	52014358	0.426485	0.439902	Brain meningioma	314708	4.82e-07	52408142	3408	12	61.24	ebi-a-GCST90001695	CD45RA- CD28- CD8+ T cell Absolute Count	0.0074103	25.4279
rs118024980	C	T	C	T	50.48	0.0199758	0.0156	0.00785855	finngen_R10_C3_MENINGIOMA_EXALLC	9	9009338	0.928683	0.223188	Brain meningioma	314708	3.38e-06	9009338	3408	9	10.85	ebi-a-GCST90001695	CD45RA- CD28- CD8+ T cell Absolute Count	0.00631146	21.6334
rs118082680	C	T	C	T	217	-0.128716	0.001	0.0267571	finngen_R10_C3_MENINGIOMA_EXALLC	8	21226782	0.287518	0.121021	Brain meningioma	314708	4.34e-07	21084293	3408	8	42.86	ebi-a-GCST90001695	CD45RA- CD28- CD8+ T cell Absolute Count	0.00746554	25.6189
rs11899522	T	C	T	C	35.09	0.130995	0.0398	0.0700567	finngen_R10_C3_MENINGIOMA_EXALLC	2	54169742	0.0947938	0.0784104	Brain meningioma	314708	3.46e-07	54396879	3408	2	6.871	ebi-a-GCST90001695	CD45RA- CD28- CD8+ T cell Absolute Count	0.0075948	26.0659
rs12062472	T	C	T	C	172.5	0.044987	0.0012	0.00310248	finngen_R10_C3_MENINGIOMA_EXALLC	1	17104805	0.896147	0.344648	Brain meningioma	314708	4.91e-06	17431300	3408	1	37.71	ebi-a-GCST90001695	CD45RA- CD28- CD8+ T cell Absolute Count	0.00610249	20.9127
rs12279408	T	C	T	C	259.3	0.423585	0.0007	0.00284781	finngen_R10_C3_MENINGIOMA_EXALLC	11	84558929	0.243809	0.363431	Brain meningioma	314708	4.7e-07	84269972	3408	11	51.36	ebi-a-GCST90001695	CD45RA- CD28- CD8+ T cell Absolute Count	0.00742368	25.4742
rs12464465	A	G	A	G	189.7	0.0641955	0.0015	0.0229678	finngen_R10_C3_MENINGIOMA_EXALLC	2	175677560	0.630496	0.133454	Brain meningioma	314708	4.09e-08	176542288	3408	2	34.49	ebi-a-GCST90001695	CD45RA- CD28- CD8+ T cell Absolute Count	0.00879854	30.2338
rs12656604	A	C	A	C	101.8	-0.0104662	0.0047	0.0246138	finngen_R10_C3_MENINGIOMA_EXALLC	5	73383229	0.934235	0.126835	Brain meningioma	314708	1.19e-07	72679056	3408	5	19.19	ebi-a-GCST90001695	CD45RA- CD28- CD8+ T cell Absolute Count	0.00818982	28.1249
rs12882035	C	T	C	T	267	0.143635	0.0004	0.0124309	finngen_R10_C3_MENINGIOMA_EXALLC	14	43508260	0.435952	0.184373	Brain meningioma	314708	5.46e-06	43977463	3408	14	58.64	ebi-a-GCST90001695	CD45RA- CD28- CD8+ T cell Absolute Count	0.00604646	20.7195
rs130071	A	G	A	G	22.81	0.123969	0.2188	0.267637	finngen_R10_C3_MENINGIOMA_EXALLC	6	31148433	0.0040878	0.0431751	Brain meningioma	314708	1.74e-10	31116210	3408	6	3.563	ebi-a-GCST90001695	CD45RA- CD28- CD8+ T cell Absolute Count	0.011883	40.9604
rs13044559	A	G	A	G	1678	-0.0697489	NA	0.036953	finngen_R10_C3_MENINGIOMA_EXALLC	20	37445258	0.509824	0.105822	Brain meningioma	314708	3.88e-08	36073660	3408	20	304.6	ebi-a-GCST90001695	CD45RA- CD28- CD8+ T cell Absolute Count	0.00882621	30.3298
rs137942933	T	G	T	G	304	0.0427021	0.0006	0.0114742	finngen_R10_C3_MENINGIOMA_EXALLC	20	34516317	0.831076	0.200177	Brain meningioma	314708	5.06e-08	33104122	3408	20	55.65	ebi-a-GCST90001695	CD45RA- CD28- CD8+ T cell Absolute Count	0.00868023	29.8237
rs137978465	A	G	A	G	641.1	0.104593	0.0004	0.00589047	finngen_R10_C3_MENINGIOMA_EXALLC	2	227546441	0.686811	0.259415	Brain meningioma	314708	2.24e-21	228411157	3408	2	67.08	ebi-a-GCST90001695	CD45RA- CD28- CD8+ T cell Absolute Count	0.0261023	91.2873
rs138010330	T	C	T	C	111	0.0423271	0.0048	0.0163074	finngen_R10_C3_MENINGIOMA_EXALLC	1	161556397	0.787981	0.15739	Brain meningioma	314708	1.89e-08	161526187	3408	1	19.7	ebi-a-GCST90001695	CD45RA- CD28- CD8+ T cell Absolute Count	0.00922969	31.7292
rs138324315	A	G	A	G	138.5	0.155741	0.0028	0.00769908	finngen_R10_C3_MENINGIOMA_EXALLC	5	39721061	0.493399	0.227387	Brain meningioma	314708	4.11e-06	39721163	3408	5	30.03	ebi-a-GCST90001695	CD45RA- CD28- CD8+ T cell Absolute Count	0.00620279	21.2586
rs138358136	T	A	T	A	726.8	0.375142	0.0003	0.00741682	finngen_R10_C3_MENINGIOMA_EXALLC	7	194075	0.105432	0.231702	Brain meningioma	314708	1.26e-18	194075	3408	7	82.02	ebi-a-GCST90001695	CD45RA- CD28- CD8+ T cell Absolute Count	0.0225215	78.4757
rs138480948	C	A	C	A	259.1	-0.136306	0.0006	0.0135749	finngen_R10_C3_MENINGIOMA_EXALLC	1	63954966	0.421366	0.169523	Brain meningioma	314708	7.43e-06	64420637	3408	1	57.74	ebi-a-GCST90001695	CD45RA- CD28- CD8+ T cell Absolute Count	0.00587385	20.1246
rs138615640	G	A	G	A	67.16	0.153567	0.0079	0.0182137	finngen_R10_C3_MENINGIOMA_EXALLC	4	46869042	0.302576	0.148961	Brain meningioma	314708	6.46e-06	46871059	3408	4	14.87	ebi-a-GCST90001695	CD45RA- CD28- CD8+ T cell Absolute Count	0.00594988	20.3866
rs138799468	T	C	T	C	791.9	-0.106517	0.0001	0.0172806	finngen_R10_C3_MENINGIOMA_EXALLC	2	9301150	0.48845	0.153754	Brain meningioma	314708	1.17e-15	9441279	3408	2	98.43	ebi-a-GCST90001695	CD45RA- CD28- CD8+ T cell Absolute Count	0.0186387	64.689
rs138829583	A	G	A	G	463.8	0.0176705	0.0004	0.00281675	finngen_R10_C3_MENINGIOMA_EXALLC	1	78629305	0.963441	0.385514	Brain meningioma	314708	2.46e-15	79094990	3408	1	58.31	ebi-a-GCST90001695	CD45RA- CD28- CD8+ T cell Absolute Count	0.0182258	63.2296
rs138962348	C	T	C	T	259.1	-0.026354	0.0007	0.0466128	finngen_R10_C3_MENINGIOMA_EXALLC	2	145777026	0.780928	0.0947613	Brain meningioma	314708	9.7e-09	146534594	3408	2	45.06	ebi-a-GCST90001695	CD45RA- CD28- CD8+ T cell Absolute Count	0.00960859	33.0444
rs139243374	A	G	A	G	221.6	0.131279	0.0009	0.0271138	finngen_R10_C3_MENINGIOMA_EXALLC	12	21429022	0.279814	0.121472	Brain meningioma	314708	2.26e-07	21581956	3408	12	42.71	ebi-a-GCST90001695	CD45RA- CD28- CD8+ T cell Absolute Count	0.00783725	26.9045
rs139436159	G	A	G	A	265.7	0.0540475	0.0007	0.0437028	finngen_R10_C3_MENINGIOMA_EXALLC	18	62940781	0.582051	0.0981985	Brain meningioma	314708	1.42e-07	60608014	3408	18	50.39	ebi-a-GCST90001695	CD45RA- CD28- CD8+ T cell Absolute Count	0.00809219	27.7869
rs139457426	T	C	T	C	71.36	0.0872361	0.0147	0.0236639	finngen_R10_C3_MENINGIOMA_EXALLC	12	47285860	0.504717	0.130772	Brain meningioma	314708	9.24e-11	47679643	3408	12	10.98	ebi-a-GCST90001695	CD45RA- CD28- CD8+ T cell Absolute Count	0.0122421	42.2134
rs139513469	A	G	A	G	295.5	0.0203355	0.0006	0.0126942	finngen_R10_C3_MENINGIOMA_EXALLC	10	64572352	0.907716	0.175428	Brain meningioma	314708	3.38e-06	66332109	3408	10	63.49	ebi-a-GCST90001695	CD45RA- CD28- CD8+ T cell Absolute Count	0.00631616	21.6496
rs139613266	G	C	G	C	242.6	-0.017781	0.0006	0.0546726	finngen_R10_C3_MENINGIOMA_EXALLC	6	101482516	0.837706	0.0868087	Brain meningioma	314708	1.01e-06	101930392	3408	6	49.52	ebi-a-GCST90001695	CD45RA- CD28- CD8+ T cell Absolute Count	0.00699315	23.9864
rs139748481	A	G	A	G	72.32	0.183884	0.0072	0.00200726	finngen_R10_C3_MENINGIOMA_EXALLC	4	13225323	0.698001	0.473901	Brain meningioma	314708	6.94e-06	13226947	3408	4	16.06	ebi-a-GCST90001695	CD45RA- CD28- CD8+ T cell Absolute Count	0.00591493	20.2661
rs139772031	G	T	G	T	550.9	-0.173727	0.0001	0.0131851	finngen_R10_C3_MENINGIOMA_EXALLC	3	9994301	0.322066	0.175443	Brain meningioma	314708	2.17e-08	10035985	3408	3	98.17	ebi-a-GCST90001695	CD45RA- CD28- CD8+ T cell Absolute Count	0.00915575	31.4726
rs139859886	G	C	G	C	167.9	-0.201146	0.0012	0.0546409	finngen_R10_C3_MENINGIOMA_EXALLC	1	97590013	0.0205864	0.08687	Brain meningioma	314708	6.74e-06	98055569	3408	1	37.24	ebi-a-GCST90001695	CD45RA- CD28- CD8+ T cell Absolute Count	0.00592925	20.3155
rs140112233	C	G	C	G	887.7	0.136344	0.0001	0.0184158	finngen_R10_C3_MENINGIOMA_EXALLC	7	116195587	0.355834	0.147665	Brain meningioma	314708	1.33e-09	115835641	3408	7	146	ebi-a-GCST90001695	CD45RA- CD28- CD8+ T cell Absolute Count	0.010731	36.9464
rs140134394	C	T	C	T	151.8	-0.0578884	0.0028	0.0347022	finngen_R10_C3_MENINGIOMA_EXALLC	16	17248009	0.588043	0.106869	Brain meningioma	314708	9.76e-10	17341866	3408	16	24.76	ebi-a-GCST90001695	CD45RA- CD28- CD8+ T cell Absolute Count	0.0109089	37.5653
rs140280232	T	C	T	C	174.4	0.0412034	0.0013	0.044264	finngen_R10_C3_MENINGIOMA_EXALLC	21	44967740	0.668489	0.0962197	Brain meningioma	314708	5.2e-07	46387655	3408	21	34.67	ebi-a-GCST90001695	CD45RA- CD28- CD8+ T cell Absolute Count	0.00737009	25.2889
rs140311178	T	C	T	C	142.3	-0.120988	0.0037	0.0471474	finngen_R10_C3_MENINGIOMA_EXALLC	4	8172996	0.19338	0.0930215	Brain meningioma	314708	2.87e-10	8174723	3408	4	22.5	ebi-a-GCST90001695	CD45RA- CD28- CD8+ T cell Absolute Count	0.0116005	39.9751
rs140517857	A	G	A	G	179.1	0.0356261	0.0016	0.0261268	finngen_R10_C3_MENINGIOMA_EXALLC	3	70755533	0.774506	0.124355	Brain meningioma	314708	9.26e-07	70804684	3408	3	36.43	ebi-a-GCST90001695	CD45RA- CD28- CD8+ T cell Absolute Count	0.00704213	24.1556
rs140590797	G	A	G	A	240	0.06069	0.0006	0.0101837	finngen_R10_C3_MENINGIOMA_EXALLC	14	62101728	0.763034	0.201294	Brain meningioma	314708	5.22e-06	62568446	3408	14	52.59	ebi-a-GCST90001695	CD45RA- CD28- CD8+ T cell Absolute Count	0.00607394	20.8143
rs140605634	T	C	T	C	161.7	0.226052	0.0025	0.0126157	finngen_R10_C3_MENINGIOMA_EXALLC	16	68573845	0.202937	0.177543	Brain meningioma	314708	1.33e-09	68607748	3408	16	26.59	ebi-a-GCST90001695	CD45RA- CD28- CD8+ T cell Absolute Count	0.0107349	36.9597
rs140677128	T	C	T	C	180.6	-0.0556866	0.0012	0.0250726	finngen_R10_C3_MENINGIOMA_EXALLC	1	229686982	0.6631	0.127828	Brain meningioma	314708	4.54e-06	229822729	3408	1	39.33	ebi-a-GCST90001695	CD45RA- CD28- CD8+ T cell Absolute Count	0.00614907	21.0733
rs140871773	G	A	G	A	201.6	0.158049	0.0012	0.0160964	finngen_R10_C3_MENINGIOMA_EXALLC	17	13973808	0.322511	0.159756	Brain meningioma	314708	1.95e-06	13877125	3408	17	42.28	ebi-a-GCST90001695	CD45RA- CD28- CD8+ T cell Absolute Count	0.0066271	22.7225
rs140963286	T	C	T	C	760.9	0.207613	0.0001	0.0220475	finngen_R10_C3_MENINGIOMA_EXALLC	1	24313977	0.125807	0.13562	Brain meningioma	314708	4.68e-14	24640467	3408	1	100.5	ebi-a-GCST90001695	CD45RA- CD28- CD8+ T cell Absolute Count	0.0165417	57.2886
rs141018536	T	C	T	C	30.3	-0.661456	0.0373	0.0018134	finngen_R10_C3_MENINGIOMA_EXALLC	13	89873228	0.129539	0.436339	Brain meningioma	314708	9.07e-06	90525482	3408	13	6.817	ebi-a-GCST90001695	CD45RA- CD28- CD8+ T cell Absolute Count	0.00576353	19.7444
rs141023610	A	G	A	G	556.4	0.231833	0.0004	0.00184885	finngen_R10_C3_MENINGIOMA_EXALLC	3	15749392	0.614677	0.460528	Brain meningioma	314708	4.51e-11	15790899	3408	3	84.21	ebi-a-GCST90001695	CD45RA- CD28- CD8+ T cell Absolute Count	0.0126479	43.6307
rs141057204	G	A	G	A	284.3	0.0663894	0.0009	0.0175045	finngen_R10_C3_MENINGIOMA_EXALLC	11	130143902	0.664615	0.15313	Brain meningioma	314708	3.08e-06	130013797	3408	11	60.84	ebi-a-GCST90001695	CD45RA- CD28- CD8+ T cell Absolute Count	0.00636652	21.8233
rs141112932	G	A	G	A	198.9	0.0968148	0.0009	0.016753	finngen_R10_C3_MENINGIOMA_EXALLC	7	30826744	0.532215	0.154996	Brain meningioma	314708	2.31e-06	30866360	3408	7	42.02	ebi-a-GCST90001695	CD45RA- CD28- CD8+ T cell Absolute Count	0.00653149	22.3925
rs141289216	T	A	T	A	88.02	-0.269523	0.0051	0.0130898	finngen_R10_C3_MENINGIOMA_EXALLC	1	14212649	0.125164	0.175762	Brain meningioma	314708	2.91e-06	14539144	3408	1	18.79	ebi-a-GCST90001695	CD45RA- CD28- CD8+ T cell Absolute Count	0.00639768	21.9308
rs141515499	T	C	T	C	197.4	-0.270206	0.001	0.0139329	finngen_R10_C3_MENINGIOMA_EXALLC	8	56188424	0.114765	0.171328	Brain meningioma	314708	5.37e-07	57100983	3408	8	39.3	ebi-a-GCST90001695	CD45RA- CD28- CD8+ T cell Absolute Count	0.00734863	25.2147
rs141656121	T	A	T	A	754.3	-0.45144	0.0001	0.0196552	finngen_R10_C3_MENINGIOMA_EXALLC	11	92139021	0.00601492	0.164341	Brain meningioma	314708	4.02e-13	91872187	3408	11	103.6	ebi-a-GCST90001695	CD45RA- CD28- CD8+ T cell Absolute Count	0.0153167	52.9802
rs141926147	C	A	C	A	50.22	-0.410047	0.0147	0.00318828	finngen_R10_C3_MENINGIOMA_EXALLC	6	146542767	0.250884	0.35712	Brain meningioma	314708	3.96e-06	146863903	3408	6	10.87	ebi-a-GCST90001695	CD45RA- CD28- CD8+ T cell Absolute Count	0.0062242	21.3324
rs142115354	T	C	T	C	60.86	0.161179	0.0089	0.0150051	finngen_R10_C3_MENINGIOMA_EXALLC	3	42856122	0.333235	0.166572	Brain meningioma	314708	6.89e-06	42897614	3408	3	13.51	ebi-a-GCST90001695	CD45RA- CD28- CD8+ T cell Absolute Count	0.00591937	20.2814
rs142419740	T	C	T	C	557.7	-0.0579412	0.0003	0.0559645	finngen_R10_C3_MENINGIOMA_EXALLC	21	46052272	0.50594	0.0871069	Brain meningioma	314708	6.61e-08	47472186	3408	21	103	ebi-a-GCST90001695	CD45RA- CD28- CD8+ T cell Absolute Count	0.00852918	29.3003
rs142470414	T	C	T	C	259.6	-0.0699562	0.0009	0.0151544	finngen_R10_C3_MENINGIOMA_EXALLC	13	72924231	0.659809	0.158927	Brain meningioma	314708	2.11e-09	73498369	3408	13	43.23	ebi-a-GCST90001695	CD45RA- CD28- CD8+ T cell Absolute Count	0.0104705	36.0399
rs142522853	T	C	T	C	595.1	0.231303	0.0003	0.0140004	finngen_R10_C3_MENINGIOMA_EXALLC	7	1044395	0.176974	0.171319	Brain meningioma	314708	1.22e-16	1084031	3408	7	71.5	ebi-a-GCST90001695	CD45RA- CD28- CD8+ T cell Absolute Count	0.0199218	69.233
rs142611712	G	A	G	A	165.1	-0.0523426	0.0013	0.0046554	finngen_R10_C3_MENINGIOMA_EXALLC	12	54434163	0.854229	0.284895	Brain meningioma	314708	5.05e-06	54827947	3408	12	36.13	ebi-a-GCST90001695	CD45RA- CD28- CD8+ T cell Absolute Count	0.00608984	20.8691
rs142707561	A	G	A	G	84.4	-0.180251	0.0059	0.0138744	finngen_R10_C3_MENINGIOMA_EXALLC	1	41915589	0.279175	0.166563	Brain meningioma	314708	2.88e-06	42381260	3408	1	18.01	ebi-a-GCST90001695	CD45RA- CD28- CD8+ T cell Absolute Count	0.00640278	21.9484
rs142857708	C	T	C	T	269.9	-0.0324597	0.0009	0.0100398	finngen_R10_C3_MENINGIOMA_EXALLC	4	132943635	0.871143	0.200114	Brain meningioma	314708	3.33e-06	133864790	3408	4	57.94	ebi-a-GCST90001695	CD45RA- CD28- CD8+ T cell Absolute Count	0.00632693	21.6867
rs142911819	A	G	A	G	320.2	-0.104796	0.0006	0.0148695	finngen_R10_C3_MENINGIOMA_EXALLC	12	113644007	0.523073	0.164098	Brain meningioma	314708	1.42e-08	114081812	3408	12	56.32	ebi-a-GCST90001695	CD45RA- CD28- CD8+ T cell Absolute Count	0.00939546	32.3045
rs143044126	A	G	A	G	98.05	-0.153318	0.0037	0.00172542	finngen_R10_C3_MENINGIOMA_EXALLC	4	31114925	0.743745	0.469009	Brain meningioma	314708	4.93e-06	31116547	3408	4	21.43	ebi-a-GCST90001695	CD45RA- CD28- CD8+ T cell Absolute Count	0.00610508	20.9216
rs143230107	G	A	G	A	115.3	-0.0275346	0.0032	0.0218623	finngen_R10_C3_MENINGIOMA_EXALLC	12	25962436	0.83943	0.135891	Brain meningioma	314708	3.34e-06	26115369	3408	12	24.76	ebi-a-GCST90001695	CD45RA- CD28- CD8+ T cell Absolute Count	0.00632271	21.6722
rs143237141	A	G	A	G	32.04	-0.123227	0.0367	0.0529972	finngen_R10_C3_MENINGIOMA_EXALLC	22	44780559	0.1667	0.0891084	Brain meningioma	314708	6.55e-06	45176439	3408	22	7.097	ebi-a-GCST90001695	CD45RA- CD28- CD8+ T cell Absolute Count	0.00594492	20.3695
[truncated: 16,353 more rows]

## Sheet: Sheet3
SNPs associated with confounders
[truncated: 27 more rows]

## Sheet: Sheet4
MR results of causal effects of immunotypes on Brain meningioma
[truncated: 49 more rows]

[truncated: 3 more sheets: Sheet5, Sheet6, Sheet7]
